# Supplementary material for: High-quality mouse reference genomes reveal the structural complexity of the murine protein-coding landscape
Source: Cell Genom. 2025 Dec 1;6(2):101074. doi: 10.1016/j.xgen.2025.101074 (PMC12903361; doi:10.1016/j.xgen.2025.101074)
Supplement: Table S1. Genome assembly full statistics, related to Table 1 — Sequencing technologies, long read coverage, and final assembly statistics. MP in the sequencing column indicates illumina mate pairs. [file mmc2.xlsx]

## Sheet: Sheet1
ST1: Genome assembly full statistics - expands Table 1. Sequencing technologies, long read coverage, and final assembly statistics. MP in the sequencing column indicates illumina mate pairs.
				Assembly continuity				Annotation	Repeat annotation (as % of GRCm39)			Base quality	Gene content
Assembly	Jax stock number	Sequencing	Pacbio depth	Length (Gbp)	Contig N50 (Mbp)	Scaffold N50 (Mbp)	Number of N (Mbp)	Protein coding genes	SINE	LINE	ERV	QV	BUSCO
C57BL/6NJ	5304	CLR+Hi-C+bionano+MP	53.0154	2.51461	5.30739	57.3456	6.07948	22028	97.5965	92.1522	89.0897	47.2902	0.995
FVB/NJ	1800	CLR+Hi-C+bionano+MP	55.5791	2.51617	0.816263	11.1652	41.6108	21832	97.0818	89.1025	87.7885	45.3808	0.995
AKR/J	648	CLR+Hi-C+bionano+MP	63.1311	2.50244	2.08333	61.787	3.77754	21908	97.42	91.528	88.6532	48.896	0.995
BALB/cJ	651	CLR+Hi-C+bionano+MP	74.9117	2.51991	23.8145	100.967	4.9414	22076	97.8054	92.1874	89.5665	49.1942	0.996
129S1/SvImJ	2448	CLR+Hi-C+bionano+MP	72.99	2.51626	3.9604	61.787	10.0202	21900	97.5264	92.1039	88.9941	46.4727	0.995
NOD/ShiLtJ	1976	CLR+Hi-C+bionano+MP	93.7658	2.51736	4.33304	87.2472	12.5656	21978	97.5084	92.0938	88.8641	41.6672	0.995
A/J	646	CLR+Hi-C+bionano+MP	82.9489	2.52826	9.24224	118.916	15.4121	22058	97.7421	92.2544	89.5726	51.1323	0.996
C3H/HeJ	659	CLR+Hi-C+bionano+MP	82.9111	2.53244	7.87406	74.5629	24.0716	21980	97.5543	92.1759	89.1991	48.6649	0.995
CBA/J	656	CLR+Hi-C+bionano+MP	121.871	2.5205	8.73847	114.12	12.0148	21968	97.6472	92.1175	89.1044	48.5806	0.996
DBA/2J	671	HiFi+Hi-C	20.8404	2.60317	30.7828	118.6	0.093647	22753	99.6261	95.6939	93.6252	48.3323	0.995
LP/J	676	HiFi+Hi-C	17.4935	2.85633	18.0661	129.2	0.34782	22642	100.359	97.6941	96.3418	48.5685	0.995
NZO/HILtJ	2105	HiFi+Hi-C	12.6662	2.82292	33.8858	93.7	0.045213	22652	100.104	97.2819	95.9861	52.1849	0.996
WSB/EiJ	1145	CLR+Hi-C+bionano+MP	68.6695	2.51926	1.31516	85.7276	28.4905	21814	97.2709	90.7266	88.3712	39.9873	0.995
CAST/EiJ	928	CLR+Hi-C+bionano+MP	79.0007	2.51986	22.5466	107.573	20.4182	21904	97.4435	89.015	88.5851	47.0182	0.992
PWK/PhJ	4660	CLR+Hi-C+bionano+MP	88.0669	2.50712	9.57815	91.5537	2.81398	21911	97.6789	90.4431	88.3029	44.5091	0.992
JF1/MsJ	3720	HiFi+Hi-C	26.5172	2.72743	14.9671	55.603	0.115892	23187	101.327	104.078	103.787	44.1092	0.991
SPRET/EiJ	1146	CLR+Hi-C+bionano+MP	75.9801	2.54751	3.49828	116.372	12.5848	21592	96.2218	98.2851	86.9645	49.3996	0.994
