# Supplementary material for: High-quality mouse reference genomes reveal the structural complexity of the murine protein-coding landscape
Source: Cell Genom. 2025 Dec 1;6(2):101074. doi: 10.1016/j.xgen.2025.101074 (PMC12903361; doi:10.1016/j.xgen.2025.101074)
Supplement: Table S2. Fraction of diverse regions of the genome (Figure 1A) spanned by one, two, or three contigs — Regions defined in Lilue et al.19 [file mmc3.xlsx]

## Sheet: Sheet1
ST2: Fraction of diverse regions of the genome (Figure 1a) coveraged by a one, two, or three contigs. Regions defined in Lilue et al. (2019) PLOS Genetics.
Strain	Covered_by_1_contig	Covered_by_1_or_2_contigs	Covered_by_3_or_more_contigs
C57BL/6NJ	58	100	100
FVB/NJ	34	100	100
AKR/J	41	100	100
BALB/cJ	44	100	100
129S1/SvImJ	39	100	100
NOD/ShiLtJ	37	100	100
A/J	42	99	100
C3H/HeJ	37	99	100
CBA/J	38	100	100
DBA/2J	43	97	100
LP/J	49	97	100
NZO/HlLtJ	48	96	100
WSB/EiJ	35	100	100
CAST/EiJ	42	99	100
PWK/PhJ	39	99	100
SPRET/EiJ	32	99	100
