# Supplementary material for: High-quality mouse reference genomes reveal the structural complexity of the murine protein-coding landscape
Source: Cell Genom. 2025 Dec 1;6(2):101074. doi: 10.1016/j.xgen.2025.101074 (PMC12903361; doi:10.1016/j.xgen.2025.101074)
Supplement: Table S3. Short-read Illumina mapping statistics for Figure 1B for each strain against GRCm39, draft short-read reference genomes, and the current long-read strain reference genomes [file mmc4.xlsx]

## Sheet: Sheet1
ST3: Short read illumina mapping statistics for Figure 1b for each strain against GRCm39, draft reference genomes (2018), and the current long read strain reference genomes
Illumina_Reads	Reference_Genome	total reads	properly mapped	%	Error rate	Unmapped	%	outward pairs	%	wrong ori	%	diff chr	%	SNP	>5K	%
129S1/SvImJ	GRCm39	1815542484	1770311140	97.5087	0.0103834	14949396	82.3412	16803254	185.104	1188580	13.0934	9016014	99.3203	5246781	3885690	21.4024
129S1/SvImJ	Draft - Lilue et al. 2018	1815542484	1643380102	90.5173	0.00986672	19448627	107.123	40470926	445.827	2281978	25.1382	65175022	717.967	17821	8303136	45.7336
129S1/SvImJ	Current	1815542484	1782541318	98.1823	0.00802288	14479044	79.7505	8443539	93.014	893738	9.84541	5379326	59.2586	2741	1422207	7.83351
C57BL/6NJ	GRCm39	1602144254	1522778288	95.0463	0.00676141	17561809	109.614	7137411	89.0982	1311383	16.3703	24922062	311.109	15308	3212090	20.0487
C57BL/6NJ	Draft - Lilue et al. 2018	1602144254	1392811344	86.9342	0.00898841	20698918	129.195	23120171	288.615	2915425	36.394	80832122	1009.05	18039	12082877	75.4169
C57BL/6NJ	Current	1602144254	1522961992	95.0577	0.00704846	18674049	116.557	5599600	69.9013	1192688	14.8886	24719633	308.582	2874	3218053	20.0859
C3H/HeJ	GRCm39	1657797110	1619677070	97.7006	0.00961946	9968392	60.1303	7266765	87.6677	1134768	13.6901	9079038	109.531	5175100	2512129	15.1534
C3H/HeJ	Draft - Lilue et al. 2018	1657797110	1486223412	89.6505	0.00924762	12655137	76.3371	25486302	307.472	2612994	31.5237	67522213	814.602	17334	9888918	59.651
C3H/HeJ	Current	1657797110	1630462332	98.3511	0.00705208	8923975	53.8303	13647635	164.648	889985	10.737	5922918	71.4553	2099	1409273	8.50088
CAST/EiJ	GRCm39	1385837980	1331074366	96.0483	0.018255	12983772	93.689	11633878	167.897	1225911	17.692	14501849	209.286	20854876	4407252	31.8021
CAST/EiJ	Draft - Lilue et al. 2018	1385837980	1237622980	89.305	0.010425	15262181	110.13	23395773	337.641	2383231	34.3941	54953835	793.077	16554	8950755	64.5873
CAST/EiJ	Current	1385837980	1364036592	98.4268	0.00692593	9009612	65.012	1311591	9.46424	602588	8.69637	3998370	57.7033	1999	1255312	9.05814
CBA/J	GRCm39	1473226256	1439426960	97.7058	0.00976189	10305078	69.9491	6641101	90.1572	950688	12.9062	7448636	101.12	5327828	2182338	14.8133
CBA/J	Draft - Lilue et al. 2018	1473226256	1323430676	89.8321	0.00922697	12555624	85.2254	23053520	312.966	2142358	29.0839	58727330	797.262	18310	8496544	57.673
CBA/J	Current	1473226256	1450716810	98.4721	0.00656742	9921722	67.3469	869385	11.8025	659923	8.95888	3841354	52.1489	1863	1080699	7.33559
DBA/2J	GRCm39	1477013832	1433802880	97.0744	0.0108673	18321600	124.045	11877765	160.835	1054972	14.2852	7928935	107.364	5260630	2288468	15.4939
DBA/2J	Draft - Lilue et al. 2018	1477013832	1329262820	89.9966	0.00990944	20451637	138.466	12185883	165.007	2280912	30.8855	54611343	739.483	16970	8060806	54.575
DBA/2J	Current	1477013832	1445148522	97.8426	0.00561146	16542025	111.996	1745833	23.64	576428	7.80532	5227815	70.789	967	880311	5.96007
PWK/PhJ	GRCm39	1394259318	1329262820	95.3383	0.0183547	12778229	91.6489	13509977	193.794	1505615	21.5973	14443056	207.179	20503960	5761202	41.3209
PWK/PhJ	Draft - Lilue et al. 2018	1394259318	1222603214	87.6884	0.0131024	13420794	96.2575	16852709	241.744	2435672	34.9386	68888847	988.178	13992	8776130	62.9447
PWK/PhJ	Current	1394259318	1370342304	98.2846	0.00724408	9671767	69.3685	1281852	18.3876	665159	9.5414	4525997	64.9233	4161	1180505	8.4669
A/J	GRCm39	1383596738	1339700724	96.8274	0.00805786	13379096	96.6979	6320953	91.3699	1079157	15.5993	9462884	136.787	5002420	3871696	27.9828
A/J	Draft - Lilue et al. 2018	1383596738	1247688956	90.1772	0.00749062	13090154	94.6096	7241815	104.681	1982842	28.6621	50119702	724.484	31456	7639662	55.216
A/J	Current	1383596738	1352129516	97.7257	0.00547001	13687328	98.9257	4654056	67.2747	742512	10.7331	5423172	78.3924	2571	1935244	13.9871
BALB/cJ	GRCm39	1657004366	1618084106	97.6512	0.00955998	13078607	78.9292	9680264	116.841	1153452	13.9221	7860603	94.8773	4646365	2245359	13.5507
BALB/cJ	Draft - Lilue et al. 2018	1657004366	1509961908	91.126	0.00901269	16279082	98.2441	14239857	171.875	2404399	29.021	54939202	663.115	18819	8316260	50.1885
BALB/cJ	Current	1657004366	1627726694	98.2331	0.00670383	12186044	73.5426	3280868	39.6	869025	10.4891	5091195	61.4506	2265	1097592	6.62395
NZO/HlLtJ	GRCm39	1920548916	1872608802	97.5038	0.0108707	13617381	70.9036	47122629	490.72	1588158	16.5386	10014694	104.29	5385349	6044544	31.473
NZO/HlLtJ	Draft - Lilue et al. 2018	1920548916	1740487176	90.6245	0.0102899	18749574	97.6261	43181713	449.681	2542210	26.4738	68396869	712.264	19409	9012062	46.9244
NZO/HlLtJ	Current	1920548916	1894025696	98.619	0.00404064	11305020	58.8635	404442	4.21173	782289	8.14651	4431168	46.1448	1014	692140	3.60387
WSB/EiJ	GRCm39	1329729384	1294903328	97.381	0.0117497	9504465	71.4767	8690106	130.705	1017759	15.3078	8225691	123.72	7203348	2631776	19.7918
WSB/EiJ	Draft - Lilue et al. 2018	1329729384	1175160104	88.3759	0.0108493	16265764	122.324	8978635	135.045	2339391	35.186	58345712	877.558	15646	8898306	66.9182
WSB/EiJ	Current	1329729384	1304429004	98.0973	0.00764735	11654035	87.6422	939596	14.1321	702221	10.5619	4108120	61.7888	3800	1263592	9.50263
AKR/J	GRCm39	1517984378	1460830004	96.2349	0.00897706	11772520	77.5536	18869727	248.616	1728651	22.7756	17025728	224.32	5035504	6084194	40.0807
AKR/J	Draft - Lilue et al. 2018	1517984378	1374171568	90.5261	0.00793685	13159269	86.6891	14505440	191.114	1845211	24.3113	57379403	755.995	24797	7601405	50.0756
AKR/J	Current	1517984378	1467069650	96.6459	0.00634515	14880333	98.0269	2878720	37.9282	873947	11.5146	14265675	187.955	3751	2560820	16.8699
FVB/NJ	GRCm39	2268132322	2163163564	95.372	0.0121683	78451012	345.884	23809346	209.947	1176896	10.3777	7720555	68.0785	4847725	5009506	22.0865
FVB/NJ	Draft - Lilue et al. 2018	2268132322	2072919836	91.3932	0.0117246	37748043	166.428	26904449	237.239	1771340	15.6194	58051365	511.887	18799	8005777	35.2968
FVB/NJ	Current	2268132322	2162873380	95.3592	0.0102315	86310863	380.537	18124025	159.815	327689	2.88951	5597126	49.3545	6028	1392569	6.13972
SPRET/EiJ	GRCm39	1781621608	1659718080	93.1577	0.0291566	22133923	124.235	26046310	292.389	2956327	33.1869	35221346	395.385	41948552	11099892	62.3022
SPRET/EiJ	Draft - Lilue et al. 2018	1781621608	1596500952	89.6094	0.00813846	14771749	82.9118	18280655	205.214	3190219	35.8125	71870424	806.798	22873	10086323	56.6132
SPRET/EiJ	Current	1781621608	1739973580	97.6624	0.0056908	15679486	88.0068	1453158	16.3128	1220867	13.7051	7866715	88.3096	2969	2250083	12.6294
LP/J	GRCm39	1781621608	1659718080	93.1577	0.0291566	22133923	124.235	26046310	292.389	2956327	33.1869	35221346	395.385	5530765	11099892	62.3022
LP/J	Draft - Lilue et al. 2018	1781621608	1596500952	89.6094	0.00813846	14771749	82.9118	18280655	205.214	3190219	35.8125	71870424	806.798	17293	10086323	56.6132
LP/J	Current	1781621608	1739973580	97.6624	0.0056908	15679486	88.0068	1453158	16.3128	1220867	13.7051	7866715	88.3096	1868	2250083	12.6294
NOD/ShiLtJ	GRCm39	1747196148	1697464040	97.1536	0.0127291	13473665	77.1159	35475739	406.088	1571667	17.9907	12341832	141.276	5185788	3284224	18.7971
NOD/ShiLtJ	Draft - Lilue et al. 2018	1747196148	1558158150	89.1805	0.0117723	16177109	92.589	67574261	773.517	2496228	28.5741	73751297	844.225	19005	8666443	49.602
NOD/ShiLtJ	Current	1747196148	1707035296	97.7014	0.00948861	13285599	76.0395	7392283	84.6188	1202152	13.7609	9155846	104.806	2203	2020509	11.5643
JF1/MsJ	GRCm39	904790406	825456448	91.2318	0.0167655	11984675	132.458	8698175	192.269	4235342	93.6204	21134292	467.164	20762836	16852545	186.259
JF1/MsJ	Current	904790406	863100522	95.3923	0.0044255	8480198	93.7256	2999178	66.2955	390970	8.64222	13590811	300.419	1583	1750122	19.3428
BL6 EVE_GRCm39	GRCm39	916190954	892559476	97.4207	0.0085	14199193	154.981	36104666	788.147	296511	6.47269	3132332	68.3773	5297	615215	6.71492
