# Supplementary material for: High-quality mouse reference genomes reveal the structural complexity of the murine protein-coding landscape
Source: Cell Genom. 2025 Dec 1;6(2):101074. doi: 10.1016/j.xgen.2025.101074 (PMC12903361; doi:10.1016/j.xgen.2025.101074)
Supplement: Table S4. Sample accession codes for the RNA-seq used for gene annotation (see Table 1) in this study [file mmc5.xlsx]

## Sheet: Sheet1
ST4: Sample accession codes for the RNA-Seq used for gene annotation (Table 1) in this study
Strain	Brain	Testis	Heart	Muscle	Ovary
129S1/SvImJ	SAMEA811984	SAMN48191768
		SAMN48191769
		SAMN48191770
A/J	SAMEA811986	SAMN48191771
		SAMN48191773
AKR/J	SAMEA811979	SAMN48191774
		SAMN48191776
BALB/cJ	SAMEA811989	SAMN48191777
		SAMN48191778
		SAMN48191779
C3H/HeJ	SAMEA811978	SAMN48191780
		SAMN48191781
		SAMN48191782
C57BL/6NJ	SAMEA811980	SAMN48191783
		SAMN48191784
		SAMN48191785
CAST/EiJ	SAMEA811991	SAMN48191786
		SAMN48191787
		SAMN48191788
CBA/J	SAMEA811982	SAMN48191789
		SAMN48191790
		SAMN48191791
DBA/2J	SAMEA811988	SAMN48191793
		SAMN48191794
FVB/NJ	SAMEA3512684	SAMN48191795
		SAMN48191796
JF1/MsJ	SAMEA9544190		SAMEA9544190	SAMEA9544190	SAMEA9544190
LP/J	SAMEA811992	SAMN48191799
		SAMN48191800
NOD/ShiLtJ	SAMEA811981	SAMN48191801
		SAMN48191802
		SAMN48191803
NZO/HlLtJ	SAMEA811985	SAMN48191804
		SAMN48191805
		SAMN48191806
PWK/PhJ	SAMEA811983	SAMN48191807
		SAMN48191808
		SAMN48191809
SPRET/EiJ	SAMEA811987	SAMN48191810
		SAMN48191811
		SAMN48191812
WSB/EiJ	SAMEA811990	SAMN48191813
		SAMN48191814
		SAMN48191815
