# Supplementary material for: High-quality mouse reference genomes reveal the structural complexity of the murine protein-coding landscape
Source: Cell Genom. 2025 Dec 1;6(2):101074. doi: 10.1016/j.xgen.2025.101074 (PMC12903361; doi:10.1016/j.xgen.2025.101074)
Supplement: Table S5. Number of genes per strain in the loci of highest divergence (top 5%) in Figure 1C [file mmc6.xlsx]

## Sheet: Sheet1
ST5: Number of genes per strain in the pangenome loci of highest divergence (top 5%) in Figure 1c
Strain	Genes
C57BL/6NJ	101
BALB/cJ	419
A/J	471
FVB/NJ	491
C3H/HeJ	536
LP/J	536
129S1/SvImJ	539
DBA/2J	540
AKR/J	562
CBA/J	573
NZO/HlLtJ	600
NOD/ShiLtJ	614
WSB/EiJ	735
CAST/EiJ	1814
PWK/PhJ	1829
JF1/MsJ	1884
SPRET/EiJ	3288
