# Supplementary material for: High-quality mouse reference genomes reveal the structural complexity of the murine protein-coding landscape
Source: Cell Genom. 2025 Dec 1;6(2):101074. doi: 10.1016/j.xgen.2025.101074 (PMC12903361; doi:10.1016/j.xgen.2025.101074)
Supplement: Table S6. Published sequences for non-reference gene markers, related to the “non-reference gene rediscovery” section of the STAR Methods — The annotation column indicates the location on the strain genome. [file mmc7.xlsx]

## Sheet: Sheet1
ST6: Published sequences for non-reference gene markers (see methods). Annotation column indicates the location on the strain genome.
Gene name	NCBI link	Previous publication (PMID)	Reported Strain	Rediscovered in strain	Annotation	best similarity to GRCm39 homologue	best similarity to the de novo assembly
Ang3	https://www.ncbi.nlm.nih.gov/gene/11730	9032278	BALB/c	BALB/cJ	ENSMUSG00180041569	96.528	96.528
BC025933	https://www.ncbi.nlm.nih.gov/gene/?term=BC025933	12477932	Czech II	PWK/PhJ	ENSLUMG00010008936	99.275	100
Ccl21c	https://www.ncbi.nlm.nih.gov/gene/100042493	10523616	129	129S1/SvImJ	ENSMUSG00200004245	100	100
Cd200r1l	https://www.ncbi.nlm.nih.gov/gene/?term=F630003A18Rik	10349636	NOD	NOD/ShiLtJ	ENSMUSG00190017710	92.989	96.215
Crs4c1h	https://www.ncbi.nlm.nih.gov/gene/?term=Crs4c1h	21046555	C3H/HeN	DBA/2J, C3H/HeJ	DBA_2J#1#chr8:22518369-22518540	90.854	100
Crs4c2c	https://www.ncbi.nlm.nih.gov/gene/?term=Crs4c2c	21046555	C3H/HeN	DBA/2J, C3H/HeJ	DBA_2J#1#chr8:22585840-22585669	91.018	100
Crs4c3a	https://www.ncbi.nlm.nih.gov/gene/?term=Crs4c3a	21046555	C3H/HeN	DBA/2J, C3H/HeJ	DBA_2J#1#chr8:22566911-22566740	92	100
Crs4c3b	https://www.ncbi.nlm.nih.gov/gene/?term=Crs4c3b	21046555	C3H/HeN	DBA/2J, C3H/HeJ	DBA_2J#1#chr8:22585840-22585669	91.429	99.419
Crs4c4	https://www.ncbi.nlm.nih.gov/gene/?term=Crs4c4	21046555	C3H/HeN	not exist	n/a	n/a	n/a
Crs4c4b	n/a	21046555	C3H/HeN	not exist	n/a	n/a	n/a
Crs4c5	https://www.ncbi.nlm.nih.gov/gene/?term=Crs4c5	21046555	C3H/HeN	not exist	n/a	n/a	n/a
Csprs	https://www.ncbi.nlm.nih.gov/gene/114564	12477932	FVB/N	FVB/N	FVB_NJ#1#153:11603-12493	98.541	100
Defa-rs10	https://www.ncbi.nlm.nih.gov/gene/?term=CRS4C-4	7896294	129/C3H/DBA	129S1/SvImJ	129S1_SvImJ#1#chr8:16800173-16800344	89.655	100
Defa-rs12	https://www.ncbi.nlm.nih.gov/gene/?term=Defcr-rs12	7896294	129	129S1/SvImJ	129S1_SvImJ#1#chr8:16815022-16814851	89.785	100
Defa-rs2	https://www.ncbi.nlm.nih.gov/gene/13222	2351676	Swiss Albino	FVB/NJ	FVB_NJ#1#chr8:16450594-16450765	93.413	99.419
Defa-rs4	https://www.ncbi.nlm.nih.gov/gene/?term=CRS4C1a	15235601	C3H/HeN	DBA/2J	DBA_2J#1#chr8:22566911-22566740	90.854	100
Defa-rs6	https://www.ncbi.nlm.nih.gov/gene/107947	7896294	BALB/c	not exist	n/a	n/a	n/a
Defa1	https://www.ncbi.nlm.nih.gov/gene/13216	1618314	C3H/HeN	DBA/2J, C3H/HeJ	DBA_2J#1#chr8:22882633-22882462	95.745	100
Defa10	https://www.ncbi.nlm.nih.gov/gene/?term=Defcr10	1500163	BALB/c	not exist	n/a	n/a	n/a
Defa11	https://www.ncbi.nlm.nih.gov/gene/?term=Defcr11	1500163	BALB/c	not exist	n/a	n/a	n/a
Defa12	https://www.ncbi.nlm.nih.gov/gene/?term=Defcr12	1500163	BALB/c	not exist	n/a	n/a	n/a
Defa13	https://www.ncbi.nlm.nih.gov/gene/?term=Defcr13	1500163	BALB/c	not exist	n/a	n/a	n/a
Defa14	https://www.ncbi.nlm.nih.gov/gene/?term=Defcr14	n/a	C3H/HeN	DBA/2J, C3H/HeJ	ENSMUSG00185038599	98.936	100
Defa15	https://www.ncbi.nlm.nih.gov/gene/?term=Defcr15	1500163	BALB/c	not exist	n/a	n/a	n/a
Defa16	https://www.ncbi.nlm.nih.gov/gene/?term=Defcr16	1500163	BALB/c	not exist	n/a	n/a	n/a
Defa2	https://www.ncbi.nlm.nih.gov/gene/100294660	8188287	C3H/HeN	DBA/2J, C3H/HeJ	DBA_2J#1#chr8:22757184-22757013	91.86	100
Defa4	https://www.ncbi.nlm.nih.gov/gene/13238	8188287	C3H/HeN	DBA/2J, C3H/HeJ	DBA_2J#1#chr8:22891274-22891103	90.58	100
Defa6	https://www.ncbi.nlm.nih.gov/gene/13240	10569786	C3H/HeN	DBA/2J, C3H/HeJ	ENSMUSG00185038383	99.291	100
Defa7	https://www.ncbi.nlm.nih.gov/gene/?term=Defcr7	8188287	C3H/HeN	DBA/2J, C3H/HeJ	DBA_2J#1#chr8:22796155-22795984	98.227	100
Defa8	https://www.ncbi.nlm.nih.gov/gene/?term=Defcr8	1500163	BALB/c	not exist	n/a	n/a	n/a
Defa9	https://www.ncbi.nlm.nih.gov/gene/?term=Defcr9	1500163	BALB/c	not exist	n/a	n/a	n/a
Dusp13a	https://www.ncbi.nlm.nih.gov/gene/128932648	15252030	C57BL/6J	C57BL/6NJ	ENSMUSG00215022007	100	99.548
Duxbl2	https://www.ncbi.nlm.nih.gov/gene/278672	12477932	Fvb	FVB/N	ENSMUSG00215025260	100	100
Duxbl3	https://www.ncbi.nlm.nih.gov/gene/278672	12477932	Fvb	FVB/N	FVB_NJ#1#194:65430-67454	98.222	99.951
Ear11	https://www.ncbi.nlm.nih.gov/gene/93726	27765572	Cell line J774, BALB/c	BALB/cJ,129S1/SvImJ,A/J,AKR/J,C3H/HeJ,CAST/EiJ,CBA/J,DBA/2J,LP/J,NZO/HlLtJ	ENSMUSG00180043059	99.786	100
Ear11	https://www.ncbi.nlm.nih.gov/gene/93726	12477932	Czech II	WSB/EiJ	ENSIUOG00005032446	96.154	99.573
Ear12	https://www.ncbi.nlm.nih.gov/gene/503845	15676279	ICR x Swiss	WSB/EiJ	ENSIUOG00005032754	97.24	98.938
Ear3	https://www.ncbi.nlm.nih.gov/gene/53876	9336452	n/a	PWK/PhJ	PWK_PhJ#1#111:65428-64958	97.452	98.726
Ear4	https://www.ncbi.nlm.nih.gov/gene/53877	9336452	n/a	FVB/NJ,NOD/ShiLtJ	ENSMUSG00205043345	98.073	98.073
Ear7	https://www.ncbi.nlm.nih.gov/gene/53873	27765572	Cell line J774, BALB/c	BALB/cJ	ENSMUSG00180043320	98.504	100
Ear8	https://www.ncbi.nlm.nih.gov/gene/53874	10594173	n/a	BALB/cJ,A/J,AKR/J,C3H/HeJ,DBA/2J	ENSMUSG00180041536	97.634	97.849
Ear9	https://www.ncbi.nlm.nih.gov/gene/?term=ear9	10594173	n/a	A/J	A_J#1#chr14:294628-295095	98.504	99.359
Gcom1	https://www.ncbi.nlm.nih.gov/gene/?term=Gm20502	12466851	C57BL/6	C57BL/6NJ	ENSMUSG00215028617	100	100
H16	https://www.ncbi.nlm.nih.gov/gene/109805	8190122	C57BL/6J,129	129S1/SvImJ	ENSMUSG00200029534	100	100
H19h	https://www.ncbi.nlm.nih.gov/gene/?term=H19h	8469285	BALB/c	BALB/cJ	ENSMUSG00180006672	99.897	99.55
H2-D2	https://www.ncbi.nlm.nih.gov/gene/?term=h2-d2	2879284	BALB/c	BALB/cJ	ENSMUSG00180029948	90.11	100
H2-D3	https://www.ncbi.nlm.nih.gov/gene/?term=h2-d3	2767053	BALB/c	BALB/cJ	ENSMUSG00180029957	88.015	100
H2-D4	https://www.ncbi.nlm.nih.gov/gene/?term=h2-d4	2767053	BALB/c	BALB/cJ	BALB_cJ#1#chr17:31583768-31583488	87.839	100
H2-L	https://www.ncbi.nlm.nih.gov/gene/14980	2767053	BALB/c	BALB/cJ	ENSMUSG00180029897	97.521	100
H2-L	https://www.ncbi.nlm.nih.gov/gene/14980	10436178	FVB/N	FVB/N	ENSMUSG00205052980	86.249	100
H2-T1_c	https://www.ncbi.nlm.nih.gov/gene/?term=h2-t1	3894562	BALB/c	BALB/cJ	BALB_cJ#1#chr17:32629933-32630207	77.173	99.636
H2-T10_c	https://www.ncbi.nlm.nih.gov/gene/?term=h2-t10	3894562	BALB/c	BALB/cJ	ENSMUSG00180041097	92.955	100
H2-T11_c	https://www.ncbi.nlm.nih.gov/gene/?term=h2-t11	3894562	BALB/c	BALB/cJ	ENSMUSG00180040946	79.911	98.962
H2-T12_c	https://www.ncbi.nlm.nih.gov/gene/?term=h2-t12	3894562	BALB/c	BALB/cJ	ENSMUSG00180040946	77.727	100
H2-T13_c	https://www.ncbi.nlm.nih.gov/gene/?term=h2-t13	3894562	BALB/c	BALB/cJ	ENSMUSG00180040946	90.632	100
H2-T14_c	https://www.ncbi.nlm.nih.gov/gene/?term=h2-t14	3894562	BALB/c	BALB/cJ	ENSMUSG00180041097	91.398	94.928
H2-T15_c	https://www.ncbi.nlm.nih.gov/gene/100529082	3894562	BALB/c	BALB/cJ	ENSMUSG00180040946	99.022	100
H2-T16_c	https://www.ncbi.nlm.nih.gov/gene/?term=h2-t16	3894562	BALB/c	BALB/cJ	ENSMUSG00180040946	99.298	100
H2-T17_c	https://www.ncbi.nlm.nih.gov/gene/?term=h2-t17	3894562	BALB/c	BALB/cJ	ENSMUSG00180040946	100	100
H2-T18_a	https://www.ncbi.nlm.nih.gov/gene/15033	10349636	NOD	NOD/ShiLtJ	ENSMUSG00190052127	95.898	100
H2-T18(37)_c	https://www.ncbi.nlm.nih.gov/gene/15033	3894562	BALB/c	BALB/cJ	ENSMUSG00180040909	100	100
H2-T2_c	https://www.ncbi.nlm.nih.gov/gene/?term=h2-t2	3894562	BALB/c	BALB/cJ	BALB_cJ#1#chr17:32619784-32620059	81.327	100
H2-T3_c	https://www.ncbi.nlm.nih.gov/gene/15043	3894562	BALB/c	BALB/cJ	ENSMUSG00180041290	99.913	100
H2-T4_c	https://www.ncbi.nlm.nih.gov/gene/?term=h2-t4	3894562	BALB/c	BALB/cJ	ENSMUSG00180041195	100	99.315
H2-T5_c	https://www.ncbi.nlm.nih.gov/gene/?term=h2-t5	3894562	BALB/c	BALB/cJ	BALB_cJ#1#chr17:32575566-32575843	82.554	100
H2-T6_c	https://www.ncbi.nlm.nih.gov/gene/?term=h2-t6	3894562	BALB/c	BALB/cJ	ENSMUSG00180041097	91.422	100
H2-T7_c	https://www.ncbi.nlm.nih.gov/gene/?term=h2-t7	3894562	BALB/c	BALB/cJ	ENSMUSG00180041097	90.541	100
H2-T8_c	https://www.ncbi.nlm.nih.gov/gene/?term=h2-t8	3894562	BALB/c	BALB/cJ	ENSMUSG00180040946	99.325	100
H2-T9_c	https://www.ncbi.nlm.nih.gov/gene/?term=h2-t9	3894562	BALB/c	BALB/cJ	ENSMUSG00180041097	97.925	100
H24	https://www.ncbi.nlm.nih.gov/gene/109810	n/a	BALB/c	BALB/cJ	BALB_cJ#1#chr12_unloc_2:100203-99528	95.695	100
H30	https://www.ncbi.nlm.nih.gov/gene/109833	2882510	129	129S1/SvImJ	129S1_SvImJ#1#chr13:55313169-55312438	96.635	96.635
H36	https://www.ncbi.nlm.nih.gov/gene/104204	n/a	NOD x NOR	NOD/ShiLtJ	ENSMUSG00190036152	98.134	99.621
H49	https://www.ncbi.nlm.nih.gov/gene/109816	n/a	NOD	NOD/ShiLtJ	ENSMUSG00190043979	100	100
H60a	https://www.ncbi.nlm.nih.gov/gene/15101	30275530	129/SvEv	129S1/SvImJ	129S1_SvImJ#1#chr10:19132491-19132226	92.521	100
H60a	https://www.ncbi.nlm.nih.gov/gene/15101	30275530	WSB	WSB/EiJ	WSB_EiJ#1#chr10:18759541-18759806	92.521	100
H60a	https://www.ncbi.nlm.nih.gov/gene/15101	30275530	NOD	NOD/ShiLtJ	NOD_ShiLtJ#1#chr10:19438711-19438976	92.521	100
H60a	https://www.ncbi.nlm.nih.gov/gene/15101	30275530	PWK	PWK/PhJ	PWK_PhJ#1#chr10:18964123-18964388	92.521	99.624
Hbb-b1	https://www.ncbi.nlm.nih.gov/gene/15129	16905874	BALB/c	BALB/cJ	ENSMUSG00180037359	99.099	100
Hbb-b2	https://www.ncbi.nlm.nih.gov/gene/15130	18299925	BALB/c	BALB/cJ	ENSMUSG00180037329	95.946	100
Ifi202a	https://www.ncbi.nlm.nih.gov/gene/?term=ifi202a	28679751	129/P2	129S1/SvImJ	ENSMUSG00200043186	99.327	99.758
Ifi202b	https://www.ncbi.nlm.nih.gov/gene/?term=ifi202a	28679751	129/P2	129S1/SvImJ	ENSMUSG00200043186	99.103	99.517
Ifi202c	https://www.ncbi.nlm.nih.gov/gene/?term=ifi202a	28679751	129/P2	129S1/SvImJ	ENSMUSG00200043186	98.443	100
Ifi203a	https://www.ncbi.nlm.nih.gov/gene/15950	38860764	129/P2	129S1/SvImJ	ENSMUSG00200043076	98.814	100
Ifi203b	https://www.ncbi.nlm.nih.gov/gene/15950	38860764	129/P2	129S1/SvImJ	ENSMUSG00200043076	98.967	99.035
Ifi203c	https://www.ncbi.nlm.nih.gov/gene/15950	38860764	129/P2	129S1/SvImJ	ENSMUSG00200043076	98.852	98.069
Iigp1b	https://www.ncbi.nlm.nih.gov/gene/?term=Iigp1b	24175088	PWK	PWK/PhJ	PWK_PhJ#1#chr18:57835214-57836467	90.638	100
Iqcf2	https://www.ncbi.nlm.nih.gov/gene/?term=EG547049	n/a	n/a	FVB/N	ENSMUSG00215022599	100	100
Irga17	n/a	24175089	PWK	PWK/PhJ	PWK_PhJ#1#chr18:57942095-57940852	90.633	100
Irga17	n/a	24175089	NZO, 129S1, LP/J	129S1/SvImJ	ENSMUSG00200030157	93.404	100
Irga17	n/a	24175089	SPRET	SPRET/EiJ	SPRET_EiJ#1#chr18:58177941-58176901	93.954	100
Irga18	n/a	24175089	PWK	PWK/PhJ	PWK_PhJ#1#chr18:57816467-57815214	92.02	99.92
Irga9	n/a	24175088	PWK	PWK/PhJ	PWK_PhJ#1#chr18:57793276-57792026	89.839	100
Itln3	https://www.ncbi.nlm.nih.gov/gene/16429	34330944	129	129S1/SvImJ	129S1_SvImJ#1#chr1:169178435-169178183	96.244	99.606
Itln4	https://www.ncbi.nlm.nih.gov/gene/?term=Itln4	34330944	129	129S1/SvImJ	129S1_SvImJ#1#chr1:168978895-168979147	95.966	99.606
Itln5	https://www.ncbi.nlm.nih.gov/gene/?term=Itln5	34330944	129	129S1/SvImJ	ENSMUSG00200043813	94.48	99.606
Itln6	https://www.ncbi.nlm.nih.gov/gene/?term=Itln6	34330944	129	129S1/SvImJ	129S1_SvImJ#1#chr1:168843983-168844235	97.773	99.606
Itlnb	https://www.ncbi.nlm.nih.gov/gene/493583	34330944	129	129S1/SvImJ	129S1_SvImJ#1#chr1:169061654-169061906	94.586	99.606
Klra12	https://www.ncbi.nlm.nih.gov/gene/16630	23596445	BALB/c	BALB/cJ	ENSMUSG00180036219	88.519	98.312
Klra15	https://www.ncbi.nlm.nih.gov/gene/27423	30249666	129	129S1/SvImJ	ENSMUSG00200043760	96.705	100
Klra16	https://www.ncbi.nlm.nih.gov/gene/27424	26655673	129	129S1/SvImJ	ENSMUSG00200043760	92.424	98.198
Klra17b	https://www.ncbi.nlm.nih.gov/gene/?term=Ly49q2	11863373	129	129S1/SvImJ	129S1_SvImJ#1#chr6:127073036-127073253	98.077	100
Klra18	https://www.ncbi.nlm.nih.gov/gene/93970	26928844	129	129S1/SvImJ	ENSMUSG00200043688	97.348	100
Klra19	https://www.ncbi.nlm.nih.gov/gene/?term=Ly49s	26284475	129	129S1/SvImJ	129S1_SvImJ#1#chr6:127182571-127182790	96.504	100
Klra20	https://www.ncbi.nlm.nih.gov/gene/?term=Ly49t	23596445	129	129S1/SvImJ	129S1_SvImJ#1#chr6:127218220-127218427	90.932	100
Klra21	https://www.ncbi.nlm.nih.gov/gene/93968	26284475	129	129S1/SvImJ	129S1_SvImJ#1#chr6:127355734-127355953	97.007	100
Klra22	https://www.ncbi.nlm.nih.gov/gene/93969	26284475	129	129S1/SvImJ	129S1_SvImJ#1#chr6:127051732-127051936	94.804	100
Klra23	https://www.ncbi.nlm.nih.gov/gene/79410	24797174	NOD	NOD/ShiLtJ	ENSMUSG00190034922	91.605	100
Klra25	https://www.ncbi.nlm.nih.gov/gene/?term=Klra25	26284475	129	129S1/SvImJ	129S1_SvImJ#1#chr6:127152067-127152276	94.242	100
Klra26	https://www.ncbi.nlm.nih.gov/gene/?term=Klra26	26284475	129	129S1/SvImJ	129S1_SvImJ#1#chr6:127276353-127276572	92.254	100
Klra27	https://www.ncbi.nlm.nih.gov/gene/?term=Klra27	26284475	129	129S1/SvImJ	129S1_SvImJ#1#chr6:127112500-127112724	92.385	100
Klra28	https://www.ncbi.nlm.nih.gov/gene/?term=Klra28	26284475	129	129S1/SvImJ	129S1_SvImJ#1#chr6:127384358-127384603	98.367	100
Lgals6	https://www.ncbi.nlm.nih.gov/gene/16857	9446609	129	129S1/SvImJ	129S1_SvImJ#1#chr7:18339567-18337819	97.115	96.213
Mrgpra5	https://www.ncbi.nlm.nih.gov/gene/?term=MrgA5	11551509	129	129S1/SvImJ	ENSMUSG00200031083	86.842	86.997
Mrgpra7	https://www.ncbi.nlm.nih.gov/gene/?term=MrgA7	11551509	129	129S1/SvImJ	ENSMUSG00200031241	89.82	89.469
Mrgpra8	https://www.ncbi.nlm.nih.gov/gene/404237	11551509	129	129S1/SvImJ	ENSMUSG00200031241	91.304	91.104
Naip7	https://www.ncbi.nlm.nih.gov/gene/53880	10958627	129	129S1/SvImJ	ENSMUSG00200007900	99.596	97.255
Nlrp1b2	https://www.ncbi.nlm.nih.gov/gene/637515	30275530	PWK/PhJ	PWK/PhJ	ENSLUMG00010053380	93.143	100
Nlrp1b2	https://www.ncbi.nlm.nih.gov/gene/637515	30275530	CAST/EiJ	CAST/EiJ	ENSTCUG00005053579	92.844	100
Nlrp1b2	https://www.ncbi.nlm.nih.gov/gene/637515	30275530	SPRET/EiJ	SPRET/EiJ	SPRET_EiJ#1#chr11:68760826-68759164	95.978	100
Nlrp1b2	https://www.ncbi.nlm.nih.gov/gene/637515	30275530	WSB/EiJ	WSB/EiJ	ENSIUOG00005045409	93.118	100
Nlrp1b2	https://www.ncbi.nlm.nih.gov/gene/637515	30275530	NOD/ShiLtJ	NOD/ShiLtJ	ENSMUSG00190035081	92.861	99.762
Nlrp1d	n/a	30275530	PWK/PhJ	PWK/PhJ	ENSLUMG00010053425	99.1	100
Nlrp1d	n/a	30275530	CAST/EiJ	CAST/EiJ	ENSTCUG00005053630	99.1	100
Nlrp1d	n/a	30275530	SPRET/EiJ	SPRET/EiJ	SPRET_EiJ#1#chr11:68679233-68677573	92.422	99.94
Nlrp1e	n/a	30275530	WSB/EiJ	WSB/EiJ	WSB_EiJ#1#chr11:68205119-68203001	85.014	100
Nlrp1e	n/a	30275530	NOD/ShiLtJ	NOD/ShiLtJ	NOD_ShiLtJ#1#chr11:68237455-68235340	86.198	100
Obox4	https://www.ncbi.nlm.nih.gov/gene/252828	n/a	C57BL/6J	C57BL/6NJ	C57BL_6NJ#1#chr7:8823498-8822770	80.499	99.863
Olfr100	https://www.ncbi.nlm.nih.gov/gene/?term=Olfr100	14506126	129	129S1/SvImJ	129S1_SvImJ#1#chr17:33069845-33070771	96.224	100
Olfr1125	https://www.ncbi.nlm.nih.gov/nuccore/AY318322	14611657	Celera	A/J	ENSMUSG00195052994	97.91	100
Olfr1125	https://www.ncbi.nlm.nih.gov/nuccore/AY318322	14611657	Celera	DBA/2J	ENSMUSG00185056666	97.91	100
Olfr1403	https://www.ncbi.nlm.nih.gov/nuccore/AY318619	14611657	Celera	A/J	ENSMUSG00195047681	98.821	99.678
Olfr1403	https://www.ncbi.nlm.nih.gov/nuccore/AY318619	14611657	Celera	129S1/SvImJ	ENSMUSG00200043024	98.821	99.786
Olfr1403	https://www.ncbi.nlm.nih.gov/nuccore/AY318619	14611657	Celera	DBA/2J	ENSMUSG00185030024	98.821	99.786
Olfr1433	https://www.ncbi.nlm.nih.gov/nuccore/AY318652	14611657	Celera	A/J	ENSMUSG00195044543	99.27	100
Olfr174	https://www.ncbi.nlm.nih.gov/nuccore/AY317259	14611657	Celera	129S1/SvImJ	ENSMUSG00200020589	99.029	100
Olfr174	https://www.ncbi.nlm.nih.gov/nuccore/AY317259	14611657	Celera	A/J	ENSMUSG00195024972	99.029	100
Olfr174	https://www.ncbi.nlm.nih.gov/nuccore/AY317259	14611657	Celera	DBA/2J	ENSMUSG00185024793	99.029	100
Olfr176	https://www.ncbi.nlm.nih.gov/nuccore/AY317261	14611657	Celera	129S1/SvImJ	129S1_SvImJ#1#chr16:55605164-55606120	95.321	100
Olfr176	https://www.ncbi.nlm.nih.gov/nuccore/AY317261	14611657	Celera	A/J	A_J#1#chr16:55222007-55222963	95.321	100
Olfr176	https://www.ncbi.nlm.nih.gov/nuccore/AY317261	14611657	Celera	DBA/2J	DBA_2J#1#chr16:55571495-55572451	95.321	100
Olfr179	https://www.ncbi.nlm.nih.gov/nuccore/AY317264	14611657	Celera	A/J	ENSMUSG00195036222	98.898	99.449
Olfr179	https://www.ncbi.nlm.nih.gov/nuccore/AY317264	14611657	Celera	DBA/2J	ENSMUSG00185036466	98.898	99.449
Olfr207	https://www.ncbi.nlm.nih.gov/nuccore/AY317292	14611657	Celera	129S1/SvImJ	ENSMUSG00200021069	96.514	100
Olfr207	https://www.ncbi.nlm.nih.gov/nuccore/AY317292	14611657	Celera	A/J	ENSMUSG00195024497	96.514	100
Olfr207	https://www.ncbi.nlm.nih.gov/nuccore/AY317292	14611657	Celera	DBA/2J	ENSMUSG00185024453	96.514	100
Olfr208	https://www.ncbi.nlm.nih.gov/nuccore/AY317293	14611657	Celera	129S1/SvImJ	ENSMUSG00200021069	97.821	100
Olfr208	https://www.ncbi.nlm.nih.gov/nuccore/AY317293	14611657	Celera	A/J	ENSMUSG00195024497	97.821	100
Olfr208	https://www.ncbi.nlm.nih.gov/nuccore/AY317293	14611657	Celera	DBA/2J	ENSMUSG00185024453	97.821	100
Olfr242	https://www.ncbi.nlm.nih.gov/nuccore/AY317327	14611657	Celera	DBA/2J	ENSMUSG00185035645	97.059	99.891
Olfr255	https://www.ncbi.nlm.nih.gov/nuccore/AY317341	14611657	Celera	A/J	A_J#1#chr11:70350645-70351583	87.243	100
Olfr256	https://www.ncbi.nlm.nih.gov/gene/?term=Olfr256	14611657	NZO,A_J	A/J	A_J#1#chr11:70341868-70342311	90.544	99.775
Olfr257	https://www.ncbi.nlm.nih.gov/nuccore/AY317343	14611657	Celera	A/J	A_J#1#chr15:95245902-95246861	96.667	100
Olfr257	https://www.ncbi.nlm.nih.gov/nuccore/AY317343	14611657	Celera	DBA/2J	DBA_2J#1#chr15:95256373-95257332	96.667	100
Olfr415	https://www.ncbi.nlm.nih.gov/nuccore/AY317520	14611657	Celera	129S1/SvImJ	ENSMUSG00200042918	99.785	99.892
Olfr425	https://www.ncbi.nlm.nih.gov/nuccore/AY317530	14611657	Celera	A/J	ENSMUSG00195045838	98.375	100
Olfr425	https://www.ncbi.nlm.nih.gov/nuccore/AY317530	14611657	Celera	DBA/2J	ENSMUSG00185029167	98.375	100
Olfr426	https://www.ncbi.nlm.nih.gov/nuccore/AY317531	14611657	Celera	A/J	A_J#1#chr1:171146648-171145698	96.925	99.895
Olfr426	https://www.ncbi.nlm.nih.gov/nuccore/AY317531	14611657	Celera	129S1/SvImJ	129S1_SvImJ#1#chr1:171792441-171791491	96.925	98.107
Olfr426	https://www.ncbi.nlm.nih.gov/nuccore/AY317531	14611657	Celera	DBA/2J	DBA_2J#1#chr1:175813844-175812894	96.925	99.895
Olfr604	https://www.ncbi.nlm.nih.gov/nuccore/AY317719	14611657	Celera	129S1/SvImJ	ENSMUSG00200044340	99.894	100
Olfr604	https://www.ncbi.nlm.nih.gov/nuccore/AY317719	14611657	Celera	DBA/2J	ENSMUSG00185056557	99.894	100
Olfr614	https://www.ncbi.nlm.nih.gov/nuccore/AY317729	14611657	Celera	129S1/SvImJ	ENSMUSG00200044495	98.847	100
Olfr614	https://www.ncbi.nlm.nih.gov/nuccore/AY317729	14611657	Celera	A/J	ENSMUSG00195054292	98.847	100
Olfr614	https://www.ncbi.nlm.nih.gov/nuccore/AY317729	14611657	Celera	DBA/2J	ENSMUSG00185055259	98.847	100
Olfr708	https://www.ncbi.nlm.nih.gov/nuccore/AY317829	14611657	Celera	129S1/SvImJ	ENSMUSG00200030269	99.459	100
Olfr708	https://www.ncbi.nlm.nih.gov/nuccore/AY317829	14611657	Celera	A/J	ENSMUSG00195054290	99.459	100
Olfr708	https://www.ncbi.nlm.nih.gov/nuccore/AY317829	14611657	Celera	DBA/2J	ENSMUSG00185056779	99.459	100
Olfr899	https://www.ncbi.nlm.nih.gov/nuccore/AY318084	14611657	Celera	129S1/SvImJ	ENSMUSG00200038357	97.128	100
Olfr899	https://www.ncbi.nlm.nih.gov/nuccore/AY318084	14611657	Celera	A/J	ENSMUSG00195045460	97.128	100
Olfr899	https://www.ncbi.nlm.nih.gov/nuccore/AY318084	14611657	Celera	DBA/2J	ENSMUSG00185033117	97.128	100
Olfr900	https://www.ncbi.nlm.nih.gov/nuccore/AY318085	14611657	Celera	129S1/SvImJ	ENSMUSG00200038361	97.24	100
Olfr900	https://www.ncbi.nlm.nih.gov/nuccore/AY318085	14611657	Celera	A/J	ENSMUSG00195045463	97.24	100
Olfr900	https://www.ncbi.nlm.nih.gov/nuccore/AY318085	14611657	Celera	DBA/2J	ENSMUSG00185033685	97.24	100
Olfr909	https://www.ncbi.nlm.nih.gov/nuccore/AY318095	14611657	Celera	A/J	ENSMUSG00195045670	99.893	100
Olfr909	https://www.ncbi.nlm.nih.gov/nuccore/AY318095	14611657	Celera	DBA/2J	ENSMUSG00185036036	99.893	100
Olfr915	https://www.ncbi.nlm.nih.gov/nuccore/AY318101	14611657	Celera	129S1/SvImJ	ENSMUSG00200039324	98.178	100
Olfr915	https://www.ncbi.nlm.nih.gov/nuccore/AY318101	14611657	Celera	A/J	ENSMUSG00195045889	98.178	100
Olfr915	https://www.ncbi.nlm.nih.gov/nuccore/AY318101	14611657	Celera	DBA/2J	ENSMUSG00185033771	98.178	100
Or10al8	https://www.ncbi.nlm.nih.gov/gene/?term=MOR263-11%7COlfr1558	n/a	C57BL/6	C57BL/6NJ	ENSMUSG00215052853	100	100
Raet1a	https://www.ncbi.nlm.nih.gov/gene/?term=19368	12477932	NOD	NOD/ShiLtJ	ENSMUSG00190010535	95.932	97.727
Raet1a	https://www.ncbi.nlm.nih.gov/gene/?term=19368	30275530	NZO	NZO/HlLtJ	ENSMUSG00225029757	95.932	100
Raet1b	https://www.ncbi.nlm.nih.gov/nuccore/124298081	12477932	NOD	NOD/ShiLtJ	ENSMUSG00190010535	96.588	100
Raet1c	https://www.ncbi.nlm.nih.gov/gene/?term=19370	12477932	NOD	NOD/ShiLtJ	ENSMUSG00190010535	96.325	95.865
Raet1c	https://www.ncbi.nlm.nih.gov/gene/?term=19370	30275530	PWK/PhJ	PWK/PhJ	ENSLUMG00010014721	96.325	100
Ren2	https://www.ncbi.nlm.nih.gov/gene/19702	12477932	FVB	FVB/N	ENSMUSG00205021021	96.03	99.497
Saxo3	https://www.ncbi.nlm.nih.gov/gene/100040019	n/a	C57BL/6	C57BL/6NJ	ENSMUSG00215039753	100	99.969
Sox16	https://www.ncbi.nlm.nih.gov/gene/?term=Sox16	10524236	n/a	129S1/SvImJ	ENSMUSG00200041869	95.906	95.906
Spry3	https://www.ncbi.nlm.nih.gov/gene/236576	10349636	C57BL/6J	C57BL/6NJ	ENSMUSG00215038881	100	100
Srst	https://www.ncbi.nlm.nih.gov/gene/20819	1458435	BALB/c	BALB/cJ	BALB_cJ#1#chr17:79560832-79561703	84.947	85.157
Ssxb7	https://www.ncbi.nlm.nih.gov/gene/?term=Ssxb7	14611804	BALB/c	BALB/cJ	ENSMUSG00180028831	98.317	100
Tesb	https://www.ncbi.nlm.nih.gov/gene/407788	10349636	C57BL/6J	C57BL/6NJ	ENSMUSG00215052241	100	99.982
Tmem276	https://www.ncbi.nlm.nih.gov/gene/125480935	12477932	FVB/N	FVB/N	ENSMUSG00205036156	100	100
Tmlhe	https://www.ncbi.nlm.nih.gov/gene/192289	10349636	C57BL/6J	C57BL/6NJ	ENSMUSG00215038906	100	100
Usp17lf	https://www.ncbi.nlm.nih.gov/gene/436004	10349636	NOD	NOD/ShiLtJ	NOD_ShiLtJ#1#chr7:93026157-93024147	93.951	99.901
Vamp7	https://www.ncbi.nlm.nih.gov/gene/20955	12477932	n/a	FVB/N	ENSMUSG00215038999	99.859	99.859
Vmn2r123	https://www.ncbi.nlm.nih.gov/gene/22300	9288756	C57BL/6J	C57BL/6NJ	C57BL_6NJ#1#chr4:149090496-149089154	97.611	100
						95.4942	99.4173
				12		4.64324	1.91727
Unfound genes:
Akp1,Akp4,Aldh5,Aldr2,Aldr3,Aldr4,Aldr5,Apk,Btbd35f30,Duxf,Dyrk1c,Es2,Es6,Esa4,Galnt2l,Gas10,Gas4,H1,H10,H11,H12,H15,H17,H18,H20,H21,H22,H23,H25,H27,H29,H3,H31,H32,H33,H34,H35,H37,H38,H39,H3b,H40,H41,H42,H43,H44,H45,H48,H50,H51,H52,H53,H54,H55,H57,H58,H59,H61,H7,H8,H9,Hp1bp1,Htr1da,Hvmt1,Labx,Mcptl,Neurod5,Ofa,Paep,Prot,Prss49,Tgoln2,Targ3,Tbrg2,X75261,Spi15,Spi16,Tcp10,Tex13c2,Sox19,U06147,cd99
