# Supplementary material for: High-quality mouse reference genomes reveal the structural complexity of the murine protein-coding landscape
Source: Cell Genom. 2025 Dec 1;6(2):101074. doi: 10.1016/j.xgen.2025.101074 (PMC12903361; doi:10.1016/j.xgen.2025.101074)
Supplement: Table S7. Genes with VNTRs in coding regions in Figure 4A — Colour blocks indicate close homologues of genes with CNV between strains, which were considered as a cluster and analyzed together. [file mmc8.xlsx]

## Sheet: Sheet1
ST7: Genes with VNTRs in coding regions in Figure 4a. Colour blocks indicate close homologues of genes with CNV between strains, with were considered as a cluster and anlysed together.
Part I, non-ZFP members
Gene name	Location	Typical Repeat (nt)	Typical Repeat (aa)	Length (AA)	ATGC%	Copy Number	Full name	Propsed Function	Related publications (PMID)
Zdbf2	Chr1	GCCCCTCGCGCCCCGTGCCCCCCGCGGGCCCTA	APRAPCPPRAL	11 - 12	1.2 / 11.8 / 29.0 / 58.0	21-33	zinc finger, DBF-type containing 2	embryo development and genetic imprinting	n/a
Zc3h13	Chr14	GATGTTCGA	DVR	3	14.7 / 25.3 / 41.1 / 18.9	16-23	zinc finger CCCH type containing 13	mRNA methylation and regulation of stem cell population maintenance	n/a
Zan	Chr5	GTTCCTCCTGTCAGCATCCCTCCTGAGGAGACCACCACCCCAACAGAAGTGACCACTACCCCTCCTGAAGAGACCACCATCCCTACAGAAATAACCACT	VPPVSIPPEETTTPTEVTTTPPEETTIPTEITT	33	26.4 / 18.2 / 16.7 / 38.7	2 - 6	zonadhesin	sperm adhesion to the egg zona	20529856
Gm48350	Chr13	GCGGTCAGCACAGAGCCT	AVSTEP	6	23.8 / 11.2 / 31.0 / 34.0	3-53	predicted gene 48350	Unknown	n/a
Vgll1	ChrX	CGTGTCTTTCCCGACAGGCATCTGACTCCAGAGGTCTAC	VFPDRHLTPEVY	12	18.9 / 26.5 / 22.3 / 32.2	2-4	vestigial like family member 1	interacts with TEAD4 in a manner similar to the transcription coactivators, as well as oncogenes YAP and TAZ, despite having a varied primary sequence. Vgll1 has the potential to promote cancer progression.	32371981
Ubc	Chr5	GACCAGCAGAGGCTGATCTTTGCAGGCAAGCAGCTGGAAGATGGCCGCACCCTGTCAGACTACAACATCCAGAAAGAGTCCACCCTGCACCTGGTCCTTCGCCTCAGAGGTGGCATGCAGATCTTTGTGAAGACCCTGACAGGCAAGACCATCACCCTGGAGGTCGAGCCCAGTGACACCATAGAGAATGTCAAGGCAAAGATCCAGGACAAGGAGGGCATCCCCCCT	DQQRLIFAGKQLEDGRTLSDYNIQKESTLHLVLRLRGGMQIFVKTLTGKTITLEVEPSDTIENVKAKIQDKEGIPP	76	27.3 / 16.2 / 26.8 / 29.7	8-23	Ubiquitin C	Innate immunity	24882218
Txndc2	Chr17	CCCAAGTCCTCAGAAGACATCATCCAATCCAAGAAAGAGGACAGG GAAGATACCATCCAGTCCCAGGAAGAAATCACCGCGTCCGAA	PKSSEDIIQSKKEDR EDTIQSQEEITASE	15 14	38.9 / 10.1 / 21.3 / 29.7 35.6 / 14.4 / 20.2 / 29.8	5 - 8 2 - 3	thioredoxin domain containing 2	protecting spermatozoa against the increases in oxidative stress associated with paternal age	12390887
Tsga8	ChrX	GTAGCAGCGGCAGCAGCCGCACCTGAG GCAGCAGCCTCACCTGAGTCATCAGCCGCAGCAGCCGCCCCTGAG GCAGCAGCCGCACCTGAGGTAGCAGCCGCACCTGCTACACCTGCTGCACCTGAG	VAAAAAAPE AAASPESSAAAAAPE AAAAPEVAAAPATPAAPE	9 15 18	14.8 / 10.7 / 37.8 / 36.6 21.8 / 11.7 / 28.1 / 38.3 20.7 / 12.0 / 27.3 / 40.0	1-3 5-7 2-4	testis specific gene A8	required for spermatid morphogenesis and male fertility in mice	33766931
Tro	ChrX	TTTGGTGGCATATCCAATCCCAGTGGTGGC GGAGGTGGCTTCGGAGGACCAAGCACT	FGGISNPSGG GGGFGGPST	10 9	16.6 / 27.7 / 30.6 / 25.2 21.5 / 18.8 / 37.5 / 22.2	4-5 10-11	trophinin	The expression of trophinin in the mouse sperm tail causes a significant increase in sperm motility	11590179
Triobp	Chr15	GACAATCCCAGGGCCTCCTCTCCCAACAGAACTACTCAGCGGGACAACCCTAGGACTCCCTGTACCCAGAGG	DNPRASSPNRTTQRDNPRTPCTQR	24	25.6 / 12.5 / 22.2 / 39.7	5-6	TRIO and F-actin binding protein	neural tissue development and controlling actin cytoskeleton organization, cell motility, and cell growth	35737845
Tmprss13	Chr9	TCCCCAGCAAGGACA/TCTCCAGCAAGGGCACCTCCTCAGGCCTCTCCAGCAAGG	SPART/SPARAPPQA	5-9	20.5 / 14.3 / 20.8 / 44.4	8-12	transmembrane protease, serine 13	stratum corneum formation and epidermal barrier acquisition.	24832573
Ticam1	Chr17	CAGCCTCCATCCTTCCCT	QPPSFP	6	12.5 / 26.5 / 7.0 / 54.0	3-6	TIR domain containing adaptor molecule 1	associates with Act1 and suppresses IL-17 receptor-mediated inflammatory responses.	34819358
Tex44	Chr1	CAGGCCTCCATACAGACTGCCACCTTGATGGGACAGGATGAAGACCAGGCATCTTTGCAGATTGCCACTTCTGTGGGACAGAATAAAGAT	QASIQTATLMGQDEDQASLQIATSVGQNKD	30	30.0 / 22.4 / 24.4 / 23.3	1-2	testis expressed 44	The lack of Tex44 causes severe subfertility with flagellar abnormalities in male mice.	16565154
Tchh	Chr3	CTGAGGCGCGAGCAGGAGCTGAATCGAAGGCAGGAG GAGGAAGAGCAGCTGAGGCGTCAGGAGCGGGACCAGAGATTCCGTCGGGAACAAGAACGCCACCTGGAACGT	LRQELRREQELRREQE EEEQLRRQERDQRFRREQERHLER	14 20	29.4 / 7.8 / 43.7 / 19.2 29.9 / 6.7 / 35.4 / 27.9	7-8 7-8	trichohyalin	In anagenic hair follicles AHF latches onto the keratin bundles by its C-terminus and rearranges the keratin meshwork by intrinsic cohesive activity for the granule formation.Title: Identification of the C-terminal tail domain of AHF/trichohyalin as the critical site for modulation of the keratin filamentous meshwork in the keratinocyte. BMP-4 signalling activates AHF/THH transcription in hair fo…	12853460
Taf15	Chr11	GACAGAAGTGGGGGAGGTTATGGTGGA	DRSGGGYGG	7-9	23.4 / 15.4 / 49.1 / 12.2	17-19	TATA-box binding protein associated factor 15	circZNF532 promotes endothelial-to-mesenchymal transition in diabetic retinopathy by recruiting TAF15 to stabilize PIK3CD. circRNA TATA-box binding protein associated factor 15 acts as an oncogene to facilitate bladder cancer progression through targeting miR-502-5p/high mobility group box 3.Title: circRNA TATA-box binding protein associated factor 15 acts as an oncogene to facilitate bladder can…	23128393 37037864
Tacc3	Chr5	GTCTTGGACAGTGAGCTGGTGACCCCTCCTATCGAGCCAGTGCTGGAGCCTTCCCATCAGGGACTAGAACCT	VLDSELVTPPIEPVLEPSHQGLEP	24	20.0 / 23.6 / 27.3 / 29.2	7-11	transforming, acidic coiled-coil containing protein 3	Male meiotic spindle poles are stabilized by TACC3 and cKAP5/chTOG differently from female meiotic or somatic mitotic spindles in mice.Title: Male meiotic spindle poles are stabilized by TACC3 and cKAP5/chTOG differently from female meiotic or somatic mitotic spindles in mice. Aurora kinase A is essential for meiosis in mouse oocytes. Satellite cell expansion is mediated by P-eIF2alpha-dependent …	15037632
Stat2	Chr10	CCCACAAGTCCTGCTGGAGCTAGC	VLLEPAPQ	10	22.5 / 11.9 / 25.0 / 40.6	3-13	signal transducer and activator of transcription 2	STAT2 Limits Host Species Specificity of Human Metapneumovirus.	n/a
Speer4f2	Chr5	GAGTTGCCACCCCAGGAGGCCCCTGCTGAG	ELPPQEAPAE	10	17.1 / 14.5 / 31.9 / 36.5	3 - 6	spermatogenesis associated glutamate (E)-rich protein 4f2	NONE	n/a
Speer4f1	Chr5						spermatogenesis associated glutamate (E)-rich protein 4F1	NONE	n/a
Slc24a1	Chr9	GAAGTTGAACAAGAAGGGGAAACTGAGGCAGAAGGAAAA	EVEQEGETEAEGK	11 - 13	50.6 / 4.5 / 35.5 / 9.4	9 - 11	solute carrier family 24 (sodium/potassium/calcium exchanger), member 1	The deletion of NCKX1 in mice results in malformed outer segment disks, suppressed expression and function of rod cGMP-gated channels and a subsequent 100-fold reduction in rod responses, while preserving normal cone responses.	26246500
Simc1	Chr13	GTGATGCAGTCACCAAGAGAT	VMQSPRD	7	34.6 / 18.4 / 27.2 / 19.8	4-5	SUMO-interacting motifs containing 1	NONE
Sfr1	Chr19	TGGGCTGAGGAGCGGCAGGTGAAGTCGGTGGTGATGGTGGATTCTCCC	WAEERQVKSVVMVDSH	15-16	16.0 / 23.5 / 45.1 / 15.4	4-6	SWI5 dependent recombination repair 1	Swi5-Sfr1 (S5S1) stimulates Rad51-mediated homologous recombination. Our results thus help establish the functional relevance of the trimeric RAD51-SWI5-SFR1 complex and provide insights into the mechanistic underpinnings of homology-directed DNA repair in mammalian cells. Biophysical evidence that the mouse Swi5-Sfr1 complex has a 1:1 stoichiometry. Data show that Swi5-Sfr1 is a newly identified…	27131790
Semg1	Chr2	GGACAAGTATCCCAACTGAAATCCCAAGAATCCCAAATAAAATCCTATGGCCAAGTGAAATCCAGTGGA CAGCTGAAATCTGGAGGA	GQVSQLKSQESQIKSYGQVKSSG QLKSGG	23 6	40.4 / 17.6 / 17.6 / 24.5 38.9 / 16.7 / 27.8 / 16.7	3-4 3-3	semenogelin 1	Epididymal protease inhibitor (EPPIN) is a protein hub for seminal vesicle-secreted protein SVS2 binding in mouse spermatozoa. Human Semenogelin 1 Promotes Sperm Survival in the Mouse Female Reproductive Tract. SVS3, SVS4, SVS5, and SVS6 do not function in the protection of sperm against a uterine immune attack in the absence of SVS2. Thus, Svs2 is the critical gene in the seminal vesicle protein…	25395676
Sbsn	Chr7	CAGGGGTCCCACCATGCTTTTGGTCAGGGCGGGAATGTGGCAGACAAGTTAGGT GAAAAGGAAGCAGAAAAAGTGGCCCATGGGGTACAGAATGGAGTCAACCAGGCT	QGSHHAFGQGGNVADKLG EKEAEKVAHGVQNGVNQA	18 18	24.0 / 22.9 / 33.9 / 19.3 38.1 / 10.7 / 31.5 / 19.7	13 - 18 4 - 6	suprabasin	SBSN drives bladder cancer metastasis via EGFR/SRC/STAT3 signalling. SBSN expression was observed in human clinical specimens of colon and ovarian carcinomas, as well as in circulating tumour cells and metastases of the 4T1 mouse model. The association of SBSN expression with progressive stages of cancer development indicates its role in cancer evolution and therapy resistance. Findings suggest t…	35484216
Sbp	Chr17	GATGCTGACAACAAA	DADNK	5	48.5 / 11.5 / 20.0 / 20.0	3 - 4	spermine binding protein	Our data suggest a role for p25 in synaptic plasticity, synaptogenesis, learning, and memory and provide a model whereby deregulation of a plasticity factor can contribute to neurodegeneration.	16337919
Rtp3	Chr9	CCAGCACCCCCATTATCTCCTACCTCCTTAAAGTCAGCCAGGGAGCCTAAGGTCACTGTCACCTGTAGCAACATTTCCTCCTCGCGGCCCTCCTCTAAAGTACAGATGCCCCAAGCATCAAAAGTGAACCCCCAAGCCAGTAACCCTACCAAAAATGACCCCAAAGTTAGCTGCACCTCAAAACCA	PAPPLSPTSLKSAREPKVTVTCSNISSSRPSSKVQMPQASKVNPQTSNPTKNDPKISCTSKP	62	31.2 / 17.9 / 13.6 / 37.4	2-3	receptor transporter protein 3	NONE	n/a
Rtl1	Chr12	GAGGCCCAGGCG GGCCCCTACCAGGAAATGCAAGAGCTACCCACTGATCTACTCCGGGAAGTGGAGGAGCCATCCAGT	EAQA GPYQEMQELPTDLLREVEEPSS	4 22	17.6 / 5.8 / 46.4 / 30.2 28.1 / 14.5 / 26.4 / 30.9	9-10 6-8	retrotransposon Gaglike 1	The role of eutherian-specific RTL1 in the nervous system and its implications for the Kagami-Ogata and Temple syndromes. Deficiency and overexpression of Rtl1 in the mouse cause distinct muscle abnormalities related to Temple and Kagami-Ogata syndromes. Paternally expressed 11/Retrotransposon-like 1 (Peg11/Rtl1) knockout (KO) mice show mid- to late fetal lethality or late fetal growth retardatio…	17216273
Rgs3	Chr4	CCCAGCAAAGACCCCTCTCCCAGCCAGGAGCTTCCTGCAGGACAAGATCTCCCT	PSKDPSPSQELPVGQDLP	18	24.4 / 15.1 / 18.3 / 42.2	4-5	regulator of G-protein signaling 3	RGS3 may provide protection against pathological changes of adventitial fibroblasts and the development of atherosclerosis by inhibiting TGF-beta1/Smad signaling. Results reveal an essential role of PDZ-RGS3 in maintaining the balance between self-renewal and differentiation of neural progenitor cells and provide genetic evidence linking PDZ-RGS3 to ephrin-B reverse signaling. C2PA is expressed i…	28845525
Rbm12	Chr2	GGTCCCGCAATGCCC	GPAMP	5-8	17.3 / 18.0 / 26.2 / 38.6	14-16	RNA binding motif protein 12	NONE	n/a
Rad18	Chr6	ATGAGAACAGATGAACCTGCAGAGACACTGCCGTCG	MRADEPAETLPS	12	33.3 / 15.3 / 27.0 / 24.4	2 - 5	RAD18 E3 ubiquitin protein ligase	Genome-wide CRISPR screen identified Rad18 as a determinant of doxorubicin sensitivity in osteosarcoma. these results demonstrate that the tumor-suppressive role of DNA polymerase Eta in UV-treated skin is Rad18 independent Somatic hypermutation of immunoglobulin genes (SHM) in Rad18 KO mice was similar to wild-type mice, suggesting that Rad18 is dispensable for SHM. Rad18 confers DNA damage tole…	26883629
Qrich2	Chr11	GGTGCAGTTCAGTTT	GMVQP	5	16.0 / 23.5 / 33.7 / 26.8	14-15	glutamine rich 2	A Key regulatory protein QRICH2 governing sperm function with profound antioxidant properties, enhancing sperm viability. Metabolic profiling identifies Qrich2 as a novel glutamine sensor that regulates microtubule glutamylation and mitochondrial function in mouse sperm. Loss-of-function missense variant of AKAP4 induced male infertility through reduced interaction with QRICH2 during sperm flagel…	30683861
Prp2	Chr6	CAAGGCCCACCACCACCAGGAGGCCCACAGCCGAGACCCCCT	QGPPPPGGPQPRPP	14	27.4 / 3.0 / 20.0 / 49.6	9 - 18	proline rich protein 2	NONE	n/a
Prol1	Chr5	AATGCAACCACACCAGCACCGACCCCCAAACCTACCACA	NATTPAPTPKPTT	9-13	44.4 / 6.5 / 7.0 / 42.1	9-17	proline rich, lacrimal 1	NONE	n/a
Prh1	Chr6	CAAGGCCCACCACCACCAGGAGGCCCACAGCCGAGACCCCCT/CAAGGCCCACCCCCAACAGGCCCACAACCAAGACCTACT	QGPPPPGGPQPRPP/QGPPPTGPQPRPT	13-14	27.1 / 4.4 / 20.5 / 48.0	10-22	proline rich protein HaeIII subfamily 1	NONE	n/a
Prg4	Chr1	CCTGAACCCACAACTCCCAAGGAA	PEPTTPKE	7-8	32.6 / 7.6 / 16.2 / 43.6	47-88	proteoglycan 4 (megakaryocyte stimulating factor, articular superficial zone protein)	PRG4 represses the genesis and metastasis of osteosarcoma by inhibiting PDL1 expression. PRG4 deficiency in mice alters skeletal structure, mechanics, and calvarial osteoclastogenesis, and rhPRG4 inhibits in vitro osteoclastogenesis. Proteoglycan 4 is present within the dura mater and produced by mesenchymal progenitor cells. Regulatory Mechanisms of Prg4 and Gdf5 Expression in Articular Cartilag…	31119776
Gm4736	Chr6
Prb1a	Chr6
Prb1b	Chr6	GTTCCACCCCCACAGGAAGGCTCCCAGCAGAGACCCCCTCAGCCTGGAAACCAGCAA	VPPPQEGSQQRPPQPGNQQ	14 - 19	27.7 / 6.7 / 23.9 / 41.7	14 - 33	proline-rich protein BstNI subfamily 1C	NONE	n/a
Prb1c	Chr6
Gm5154	Chr6
Pkd1l3	Chr8	CCACCACAGGGGACATCAGACACACCTGCATCCAGCAGC	PPQGTSDTPASSS	13	31.8 / 11.1 / 18.7 / 38.4	15-42	polycystic kidney disease 1 like 3	Part of cation channel complex and receptor complex.	21098668
Pierce1	Chr2	GAGCCGGAGCCGGGGGAGCCCAAGGCTAAGCCCGCCCCAGAG	EPEPGEPKAKPAPE	14	21.4 / 4.0 / 40.5 / 34.1	3-5	piercer of microtubule wall 1	Effect of PIERCE1 on colorectal cancer. Divergence of the PIERCE1 expression between mice and humans as a p53 target gene. This is the first report implicating a role for PIERCE1 in the symmetry-breaking step of left-right asymmetry specification. RbEST47 was considerably down-regulated in immortalized cells, and showed cell cycle-dependent expression, suggesting important roles in S and/or G2[Rb…	32581195
Phgr1	Chr2	GGACATGGTGGCCCATCCCATGGCCATGGCCCAGGGCACTGTCCTGGAGGACATCACCCTCCA	GHGGPSHGHGPGHCPGGHHPP	21	18.1 / 16.2 / 29.5 / 36.1	4-5	proline/histidine/glycine-rich 1	NONE	n/a
Parp4	Chr14	CCTCCCCCTTCCTCTCTCTTTGGTGGCACCCATCTT/CCTTCCCCTCTCTTTGGTAGCACCCAC	PPPSSLFGGTHL/PSPLFGSTH	9-12	8.4 / 30.4 / 10.2 / 51.0	12-20	poly (ADP-ribose) polymerase family, member 4	NONE	n/a
Ovgp1	Chr3	TCTAAGACCACCACTGGGATC	SKTTTGI	7	26.1 / 25.6 / 18.9 / 29.4	19-31	oviductal glycoprotein 1	Oviductal Glycoprotein 1 Promotes Hypertension by Inducing Vascular Remodeling Through an Interaction With MYH9. In the ovary, Ovgp1 transcripts and protein were detected in the surface epithelium, granulosa cells of the preantral and the antral follicles and corpus luteum. In both, the ovary and oviduct, the expression of Ovgp1 was found to be higher at estrus stage than at diestrus stage. To th…	28229966
Ogfr	Chr2	GGGCCAGAGGACCCCAAAAGCCAGGTG	GPEDPKSQV	9	30.4 / 4.3 / 36.5 / 28.9	10-15	opioid growth factor receptor	Opioid growth factor receptor: Anatomical distribution and receptor colocalization in neurons of the adult mouse brain. These data demonstrate for the first time that stable genetic amplification of OGFr downregulates homeostatic cell proliferation, as well as pathophysiological processes with respect to wound repair.	36812665
Nol3	Chr8	GAGCCG	EP	2	24.3 / 0.3 / 31.8 / 43.6	15-19	nucleolar protein 3 (apoptosis repressor with CARD domain)	Loss of apoptosis repressor with caspase recruitment domain (ARC) worsens high fat diet-induced hyperglycemia in mice. our data revealed the pivotal role of ARC in myocardial necrosis and delineated the p53-ARC-CypD/mPTP central necrosis pathway, which can provide a potential therapeutic avenue for ischemia and oxidative stress-related cardiac diseases. Soleus of ARC-deficient mice exhibited lowe…	34382577
Nisch	Chr14	CCAGCCGCAGCAGAGGCT	PAAAEA	6	20.5 / 8.4 / 32.0 / 39.2	3-5	nischarin	Contribution of Nischarin/IRAS in CNS development, injury and diseases. Identification of a psychiatric risk gene NISCH at 3p21.1 GWAS locus mediating dendritic spine morphogenesis and cognitive function. Nischarin Deletion Reduces Oxidative Metabolism and Overall ATP: A Study Using a Novel NISCH(Delta5-6) Knockout Mouse Model. Expression of nischarin, an imidazoline 1 receptor candidate protein,…	34265418
Nelfe	Chr17	AGGGAC	RD	2	39.1 / 5.1 / 37.2 / 18.7	26-30	negative elongation factor complex member E, Rdbp	In every case, mice were found to be homozygous for the rd8 mutation, which informed the decision not to perform genotyping for this allele as a matter of routine, as the commercial mouse providers maintained their breeding schemes.	9321489
Gm35321	Chr11	GCCAAGTCACCAGCTGAG/ACCAAGTCTCGTGTGAAAGAAGAG	AKSPAE/TKSPVKEE	6-8	27.8 / 14.9 / 25.8 / 31.6	45-51		Predicted gene	n/a
Naca	Chr10	ACTCCAGCGACTCCATCTCCTGAAGGGGTCACAGCTGTTCCACTGGAGATTCCTCCTTGCTCCAAAAAGGCCCCCAAAACTGTAGCCCCCAAAGAA CCACCTGGAGGGGTTACAGCTGTGCCCCCGGAGATTTCTCTGCCTCCAAAAGAGACACCCCAGAATGCAACCCCTAATGAAAGTTTAGCAGCCTCATCCCAAAAAAGGTCCCCCAAAACTTCAGGCCCCAAAGAAACA	TPATPSPEGVTAVPLEIPPCSKKAPKTVAPKE PPGGVTAVPPEISLPPKETPQNATPNESLAASSQKRSPKTSGPKET	32 46	27.2 / 18.9 / 18.6 / 35.3 31.4 / 16.1 / 18.7 / 33.7	1-4 2-3	nascent polypeptide-associated complex alpha polypeptide	The ribosomal chaperone NACA recruits PHD2 to cotranslationally modify HIF-alpha.	35055125
Naf1	Chr8	CCGCCGCCGCCAGCCCCGAACTCGGATCCCGGCGGA	PPPPAPNSDPGG	12	19.2 / 5.2 / 29.2 / 46.4	7-12	nuclear assembly factor 1 ribonucleoprotein	NONE	n/a
Ms4a14	Chr19	GGAACTCTACCCCAA/GGAACTCCACCCCAAGGGACTCCATCTGAA	GTLPQ/GTPSQGTPPQ	5-10	30.4 / 18.2 / 17.2 / 34.3	26-28	membrane-spanning 4-domains, subfamily A, member 14	Blocking SP3111 with anti-SP3111 antibodies remarkably affected fertilization and early embryo development in mice. [SP3111]	20180398
Mageb4	ChrX	GGCTCCTCTCGCAAATACAAGGCCAAGTCTAAAGTCCCACTG	GSSRKYKAKSKVPL	14 - 15	29.1 / 25.4 / 20.5 / 25.1	9 - 15	MAGE family member B4	MAGE-B4, a binding partner of PRAMEF12, is dispensable for spermatogenesis and male fertility in mice.	10706124
Lor	Chr3	TATTACTCCTCTCAGCAGACCAGTCAGACCTCCTGCGCCCCCCAGCAGAGCTACGGAGGGGGC	YYSSQQTSQTSCAPQQSYGGG	21-23	9.7 / 16.4 / 46.5 / 27.4	72-73	loricrin cornified envelope precursor protein	this study shows that loricrin confers photoprotective function against UVB in corneocytes the late cornified envelope 1 proteins are regulated by NRF2 and are compensatory components for loricrin as determined by their localization within the loricrin knockout cell envelope via immunoelectron microscopy Oct-6 and Oct-11 contribute to the regulation of loricrin gene transcription via interaction …	29932941
Lemd2	Chr17	CGGGAGGACGCCGGGCCG	REDAGP	6	11.1 / 0.0 / 55.6 / 33.3	1-2	LEM domain containing 2	Lem2 is essential for cardiac development by maintaining nuclear integrity. Mechanistic Insights of the LEMD2 p.L13R Mutation and Its Role in Cardiomyopathy. we expressed a LEMD2 transgene alone or in combination with lamin C in these cells and observed no restoration of peripheral heterochromatin in either case. We conclude that in contrary to the B-tether, the A-tether has a more intricate comp…	36656972
Kng1	Chr16	GGACAT	HG	2	21.7 / 25.9 / 34.4 / 18.1	9-15	kininogen 1	Plasmin-mediated cleavage of high-molecular-weight kininogen contributes to acetaminophen-induced acute liver failure. Overexpression of Kininogen-1 aggravates oxidative stress and mitochondrial dysfunction in DOX-induced cardiotoxicity. Kininogen supports inflammation and bacterial spreading during Streptococccus Pyogenes Sepsis. Schistosome tegument contains two cysteine proteases belonging to …	33706097
Kmt2d	Chr15	CAGCAA	QQ	2	35.2 / 0.0 / 31.4 / 33.3	15-18	lysine (K)-specific methyltransferase 2D	KMT2D regulates activation, localization, and integrin expression by T-cells. Histone methyltransferase MLL4 protects against pressure overload-induced heart failure via a THBS4-mediated protection in ER stress. PLD2 deletion ameliorates sepsis-induced cardiomyopathy by suppressing cardiomyocyte pyroptosis via the NLRP3/caspase 1/GSDMD pathway. Loss of CREBBP and KMT2D cooperate to accelerate lym…	36741385
Khdc3	Chr9	AAGGTCCCTGAGACGGCCACCCAGCCTGCTCCCGTG/GAGGTCCGCGAGGCTGCCACCGAGCAGGCTCCCGTGCAGGAG	KVPETATQPAPV/EVREAATEQAPVQE	12-14	14.6 / 12.6 / 35.5 / 37.4	9-16	KH domain containing 3, subcortical maternal complex member	Acute deletion of TET enzymes results in aneuploidy in mouse embryonic stem cells through decreased expression of Khdc3. Genome integrity and neurogenesis of postnatal hippocampal neural stem/progenitor cells require a unique regulator Filia. Mouse embryonic stem cells utilize a unique Filia-Floped protein complex-dependent mechanism to efficiently promote the restart of stalled replication forks…	36266342
Ifi27l2b	Chr12	CAAGAGCCG	EPQ	3	33.4 / 3.2 / 35.5 / 28.0	11-24	interferon, alpha-inducible protein 27 like 2B	ISG12b2 is a novel IMM protein induced by IFNs and regulates mitochondria-mediated apoptosis during viral infection	21151029
Hsdl2	Chr4	CAGCCACAGCTGCAGGAG	KPQLQE	6	31.6 / 4.9 / 31.9 / 31.6	4 -9	hydroxysteroid dehydrogenase like 2	Includes the study of an upstream ORF in this gene, and shows that it functions to reduce protein levels by ~35%. Hsdl2 is widely expressed in normal mouse tissues and its expression level in liver increases after inducement with cholesterol food.	16240713
Gm4307	Chr10						Aly/REF export factor family member 8	NONE
Gm4305	Chr10	CAGCAA	QQ	2	39.8 / 1.2 / 31.2 / 27.8	10-30	Aly/REF export factor family member 7	NONE	n/a
Gm4303	Chr10						Aly/REF export factor family member 6	NONE
Gm3336	Chr8	CCTGTCCCCACCTCCACAAGTCCAGAGACAACC	PVPTSTSPETT	11-14	32.3 / 18.8 / 12.6 / 36.3	2-3	predicted gene 3336	NONE	n/a
Gm15127	ChrX						predicted gene 15127	NONE
Gm15107	ChrX						predicted gene 15107	NONE
Gm15097	ChrX						predicted gene 15097	NONE
Gm15093	ChrX	GACAACCAGTCACAGAGAGGTCAT	DNQSQRGH	8	37.1 / 16.0 / 24.7 / 22.1	4 - 9	predicted gene 15093	NONE	n/a
Gm15091	ChrX						predicted gene 15091	NONE
Gm15085	ChrX						predicted gene 15085	NONE
Gm15080	ChrX						predicted gene 15080	NONE
Garin3	Chr11	GCGGCAGGGACGGCAGGGGCAGCAGCAGGGACGGCAGGGGCA	AAGTAGAAAGTAGA	14	24.3 / 0.1 / 50.2 / 25.4	8 - 9	golgi associated RAB2 interactor 3	NONE	n/a
Garin2	Chr12	ACAGAAGTC GTCACTGAT	TEV DVT	3	42.6 / 13.0 / 22.2 / 22.2 28.5 / 26.2 / 21.3 / 24.0	3-7 4-5	golgi associated RAB2 interactor 2	NONE	n/a
Gar1	Chr3	TTTGGACGAGGGGGCGGTCGTGGAGGC	SFRGGGRGG	7-13	14.2 / 13.7 / 48.8 / 23.2	6 - 7	GAR1 ribonucleoprotein	NONE	n/a
Gabre	ChrX	GAGCCA	PX	2	19.3 / 10.8 / 27.1 / 42.8	114-131	gamma-aminobutyric acid (GABA) A receptor, subunit epsilon	NONE	n/a
Fscb	Chr12	CCACCTTCACCAGCTGAGAAGGGCTCTGCTGAAGTT	LPPPAEEVPAEV	12	26.2 / 17.8 / 24.7 / 31.3	14-21	fibrous sheath CABYR binding protein	FSCB contributes to spermatozoa capacitation.	21871179
Fam221b	Chr4	TCGTCAACAGCCAATATCCCCAAGTATGAGAGTCCCGTCTCCGAAGTCCAAAAAGAACCTCTTGAGGTC	SSTANIPKYESPVSEVQKEPLEV	23	30.8 / 20.3 / 19.0 / 29.9	3 - 4	family with sequence similarity 221, member B	NONE	n/a
Fam110c	Chr12	GCTGAGAAGACCAGGGTGGCGAATGAAGATAAGACGACGAAGGAAACAGAGGCCACTTGGACTAAGTCGAGCCAGGCAGCAGCCACCAGACCAGCCTCTATGTTACCACCTCCAACCCCTGTAGTAGCTGTGAAGTCCCCA	AEKTRVANEDKTTKETEATWTKSSQAAATRPASMLPPPTPVVAVKSP	47	28.8 / 14.2 / 27.6 / 29.4	1 - 2	family with sequence similarity 110, member C	NONE	n/a
F5	Chr1	GACAATCAGAAGACCTCCTCCCCAGACCTGGGTCAGGTGCCCCTTTCTCCAGAT/GATAACCAGAAGACCTCCTCCCCAGACCTGGGTCAGGTGTCCCTTTCTCCAGAT	DNQKTSSPDLGQVPLSPD/DNQKTSSPDLGQVSLSP	17-18	22.8 / 22.3 / 19.5 / 35.3	8 - 12	coagulation factor V	selective expression of coagulation factor V (FV) by resident peritoneal macrophages in mice promotes bacterial clearance in the peritoneal cavity. Mice with the FVL mutation do not have increased spermatogenesis as compared to wildtype mice. Platelet-derived FV is a critical mediator of arterial thrombosis that involves platelet activation. Platelet-derived FV contributes to the control of angio…	28673898
Eppk1	Chr15	CGCCGCTGTGTGCGCGACCCAGAGACTGGCTTCTACATGCTGCAGCTGGCTGGAAAGGGCTCCAGTGTGCACCACCTGAGCGAGGAGCTGAGACGGGCCCTGCGTGAAGCCCGTGTGACCCCAGGCACGGGCGACTTCCAGGGCCAGAGCATCTCTGTCTGGGAGCTTCTCTTCTACCGAGAGGTGCCTGAGAGTCTGCGCCAGGACCTGCTGCGTCGCTACCAGGCAGGTGGGCTCACCGTTCATGACGTGACCACCACACTCACCTCACTGCTGGCCCGAGCCAAGGATGGGAGCCCACGTGAGGATCCACAAGGAGCCCTGGGCAAGGCCACCATGGAAGTAAAACGGGGTCATCTCCGGGGCCACGTGGTCCCAGTGTGGGACATTCTGACATCC…	DTGARGSGTSPDEGDAQDSSESARQQQEQTLRATTMQVHRGQFRDQQVSVWKVLFSSYLSETRREELLAQHLAGKLGVMELVSLLTQIIEETEERLSKVSFPGLRRQVSASELCTSGILDRDTMRELAQGTKTIHEVTEMDSVKRYLGGSSCIAGVLVPVQGEPGRQEKMSIYQAMWKGVLRPGTALVLLEAQAATGFIIDPVNNRRLSVEEAVAAGVVGGEIQEKLLSAERAVTGYTDPYTGDQISLFQAMQRDLIVKNHGIRLLEAQIATGGVIDPVHSHRVPVDVAYQRGYFDQEMNSILADPGDDTKGFFDPNTHENLTYLQLL	328-330	21.5 / 17.5 / 31.4 / 29.6	4 - 8	epiplakin 1	Intragenic copy number variation in mouse epiplakin 1 (Eppk1) and the conservation of the repeat structures in the lower vertebrates. Epiplakin is a protective protein during acute pancreatitis, and that its loss causes impaired disease-associated keratin reorganization. In several liver stress models epiplakin and K8 genes displayed identical expression patterns and transgenic K8 overexpression …	34275721
Enam	Chr5	AAACCCTTTGTGGGAGCCAATCCGGCCTCAAAT	KPFVGANPASN	11	32.3 / 19.4 / 18.5 / 29.9	13-18	enamelin	ENAM Mutations Can Cause Hypomaturation Amelogenesis Imperfecta. Enam expression is regulated by Msx2. Data suggest that a specific quantity of enamelin is critical for normal enamel formation. enamelin genotype, which affects enamel integrity, and food hardness influence bodyweight gain in postnatal and young adult mice The enamelin mutation was associated with earlier forming enamel defects.The…	28334996
Efcab5	Chr11	TCGGCAGTAGAACAAACTCAGCAGAGAGGGTCGGTGGCAGAGCAAGGGTCCCGAAGAAAA	VAEQGSRRSSAVEQTQQRGS	20	32.6 / 9.8 / 35.1 / 22.5	7- 10	EF-hand calcium binding domain 5	NONE	n/a
Duxf3	Chr10	GATCAACTGCTGGACGAAGTCCAAAAGGAAGAGCATGTGCCAGTCCCACTGGATTGGGGTAGAAATCCTGGCAGCAGGGAGCATGAAGGTTCCCAGGACAGCTTACTGCCCCTGGAGGAAGCAGTAAATTCGGGCATGGATACCTCGATCCCTAGCATCTGGCCAACCTTCTGCAGAGAATCCCAGCCTCCCCAAGTGGCACAGCCCTCTGGACCAGGCCAAGCACAGGCCCCCACTCAAGGTGGGAACACGGACCCCCTGGAGCTCTTCCTC	DQLLDEVQKEEHVPVPLDWGRNPGSREHEGSQDSLLPLEEAVNSGMDTSIPSIWPTFCRESQPPQVAQPSGPGQAQAPTQGGNTDPLELFL	91	24.8 / 17.1 / 28.2 / 29.9	2 - 5	double homeobox family member 3	NONE	n/a
Dspp	Chr5	GCAGCGACA	DSS	3-4	34.0 / 10.3 / 32.9 / 22.8	110-117	dentin sialophosphoprotein	Long-term haplodeficency of DSPP causes temporomandibular joint osteoarthritis in mice. Dentin defects caused by a Dspp[-1] frameshift mutation are associated with the activation of autophagy. Mouse Dspp frameshift model of human dentinogenesis imperfecta. DPP promotes odontogenic differentiation of DPSCs through NF-kappaB signaling. DSPP dosage affects tooth development and dentin mineralization…	37076504
Dhx8	Chr11	CGAGAC	RD	2	36.1 / 3.9 / 37.6 / 22.5	20-23	DEAH-box helicase 8	NONE	n/a
Cylc2	Chr4	GTCACTAAAAAAGGGTCAACGGGTAAAGACTCAGCCTCTGAATCTGGAGGGGAAAAGGCTGGATCCAAGAAGGAAGCCAAG	VTKKGSTGKDSASESGGEKAGSKKEAK	26-27	39.2 / 13.8 / 28.6 / 18.4	10- 11	cylicin, basic protein of sperm head cytoskeleton 2	NONE	n/a
Cracdl	Chr1	ATGTCACCTCCCGAAGGAGATGTGGCACCTCCCAAGAAGATCATGGCACCCCCAGAAAGAGAC	MSPPEGDVAPPKKIMAPPERD	21-22	29.3 / 14.5 / 25.8 / 30.4	8 - 9	capping protein inhibiting regulator of actin like	NONE	n/a
Ctu1	Chr7	TCGCAGTGTGACCTGAGCCCCGGGAATGGAGAGGACCGGGCAGGAGCCACCTGTGTA	SQCDLSPGNGEDRAGATCV	19-25	24.4 / 12.1 / 35.4 / 28.1	2 - 3	cytosolic thiouridylase subunit 1	NONE	n/a
Cmya5	Chr13	GAGCCTGAGTCCATAGTCCACAGAGAGGAGGAGCATGCGCCT	EPESIVHREEEHAP	12 -14	27.5 / 13.8 / 32.9 / 25.9	14-19	cardiomyopathy associated 5	CMYA5 is a novel interaction partner of FHL2 in cardiac myocytes. CMYA5 SNP rs10043986 alters binding between myospryn and desmin, which provides a direct functional link between a common genetic variant to schizophrenia. Results indicate that myospryn functions as a novel inhibitor of the calcineurin signaling pathway in skeletal muscle. reveal for the first time abnormalities in the protein kin…	30658136
Clca3b	Chr3	ACCCCCAGCACCCCTCCTGGTCTGAGT	TPSTPPGLS	9	14.7 / 18.6 / 18.9 / 47.9	13-26	chloride channel accessory 3B	The 125-kDa mCLCA4 gene product is cleaved to 90- and 40-kDa fragments, and the NH(2)- and COOH-terminal fragments are secreted, where they are found in cell media and associated with the plasma membrane.	18495813
Cherp	Chr8	CCAGGT	PG	2	16.7 / 16.7 / 33.3 / 33.3	4 - 5	calcium homeostasis endoplasmic reticulum protein	NONE	n/a
Cfap251	Chr5	GAAGGAGGAGGA	EGGG	8-13	40.3 / 0.2 / 59.4 / 0.0	13-16	cilia and flagella associated protein 251	Wdr66 is most abundantly expressed in tissues rich in highly ciliated cells, such as olfactory sensory neurons, and is predicted to be important to cilia.	17971504
Cenpb	Chr2	GAA OR GAG	E	3	41.1 / 2.0 / 56.9 / 0.0	62-63	centromere protein B	Parallel pathways for recruiting effector proteins determine centromere drive and suppression. CENP-B promotes the centromeric localization of ZFAT to control transcription of noncoding RNA. demonstrate a novel ADA3 interaction with CENP-B-centromere that may account for its previously known function in mitosis Propose that CENP-B plays a dual role in centromere formation, ensuring de novo format…	18160038
Cdsn	Chr17	TCCAGCAGCTTCAGCAGCCAAGGTGGA AGCAGCGGCTCTCAGTCAGGA	SSSFSSQGG SSGSQSG	9 6-10	25.0 / 16.9 / 29.9 / 28.2	3-4 10- 12	corneodesmosin	These results underscore the essential roles of CDSN in hair physiology and suggest functional relevance of CDSN gene polymorphisms to psoriasis susceptibility.	18436651
Cdkn1c	Chr7	GGTGCGGAGTCGGTCGAGGAGCAG	GAEPVEEQ	8	20.6 / 8.9 / 50.5 / 20.0	5 - 6	cyclin dependent kinase inhibitor 1C	Protein restriction during pregnancy alters Cdkn1c silencing, dopamine circuitry and offspring behaviour without changing expression of key neuronal marker genes. Epigenetic control of the imprinted growth regulator Cdkn1c in cadmium-induced placental dysfunction. p57[Kip2] acts as a transcriptional corepressor to regulate intestinal stem cell fate and proliferation. p57Kip2 is an essential regul…	38609446
Catsper2	Chr2	AGCTATCCTGAGAAAAGCCATCCTGAGAAA	SYPEKSHPKK	10	40.4 / 16.7 / 19.6 / 23.3	17-18	cation channel, sperm associated 2	Characterization of the promoter region of the murine Catsper2 gene. Data suggest that Catsper1, Catsper2, Catsper3, and Catsper4 form protein multimer with hypothetical activities of flippase and disulfide isomerase. CatSper-null mutant spermatozoa are unable to ascend beyond the oviductal reservoir. Data show that there is a significant downregulation of CatSpers 2 following spinal cord injury.…	36345591
Catip	Chr1	GTCAACAACTACGATGATGACGAC/GTTGACGACAATGATGACGATGAT	VNNYDDDD/VDDNDDDD	6-8	35.4 / 21.1 / 24.9 / 18.6	1 - 2	ciliogenesis associated TTC17 interacting protein	NONE	n/a
Card6	Chr15	CAAGCTAAGCCCACTCATCCACAGTCCTCC	QAKPTHPQSS	10-13	22.5 / 21.5 / 9.5 / 46.5	14- 17	caspase recruitment domain family, member 6	CARD6 protects against collagen-induced rheumatoid arthritis in mice through attenuating the inflammatory response and joint destruction via suppression of TNFR1/TRAF2 signaling. Increased macrophage activation mediated by caspase recruitment domain 6 knockdown through negatively targeting AMPK. Targeting CARD6 attenuates spinal cord injury (SCI) in mice through inhibiting apoptosis, inflammation…	32317187
Calcoco2	Chr11	AAGGCCTCCTGGGAGGAAGAG	KASWEEE	7	29.7 / 9.4 / 41.7 / 19.1	19-35	calcium binding and coiled-coil domain 2	NDP52 Protects Against Myocardial Infarction-Provoked Cardiac Anomalies Through Promoting Autophagosome-Lysosome Fusion via Recruiting TBK1 and RAB7. expression and association of NDP52 with autophagy-regulated gene proteins including LC3, as well as phosphorylated tau and amyloid-beta in brains of an Alzheimer disease model The authors conclude that the dispersion of ND10 by major immediate-earl…	34382418
C2cd6	Chr1	GATCCTAGCTTTGTTTTAGCAAAGTCTTCAGATCCTAACAAGTTATCCCGT	DPSIFSTKSSDSVKLSR	16-17	27.6 / 30.2 / 15.6 / 26.6	4 - 11	C2 calcium dependent domain containing 6		34919125
Apol7b	Chr15						apolipoprotein L 7b	NONE	n/a
Apol7a	Chr15	GAAGATGAAGATAGTGATACA	EDEDSDT	7	47.7 / 18.0 / 30.2 / 4.1	8 -11	apolipoprotein L 7a	NONE
Akap5	Chr12	GGTCAGGCAGAGGAAGCTACAGTTGGCCACACAGAGAAAGTCACAGTGGATCAGGCAGAAGAACCCACAGTG	GQAEEATVGHTEKVTVDQAEEATV	24	32.3 / 11.4 / 35.5 / 20.7	4 - 5	A kinase anchor protein 5	Regulation of depressive-like behaviours by palmitoylation: Role of AKAP150 in the basolateral amygdala. AKAP150-anchored PKA regulates synaptic transmission and plasticity, neuronal excitability and CRF neuromodulation in the mouse lateral habenula. Selective activation of AKAP150/TRPV1 in ventrolateral periaqueductal gray GABAergic neurons facilitates conditioned place aversion in male mice. Pr…	38413375
Akap14	ChrX	GTTGCGCCTGTTGCGCCTGCAAAGCCT	VAPVAPAKP	6-9	10.9 / 26.9 / 27.8 / 34.4	40-41	A kinase anchor protein 14	The authors identify and characterize the human AKAP14, also known as AKAP28, and demonstrate that recombinant AKAP14 co-purifies with the catalytic subunit of protein kinase A and that endogenous AKAP14 localizes to airway cilia.	12475942
Akap17a	ChrX	GCGGGGCCTGAGTGTGTGCGTCTCTGTGGGCGGGGCCTGAGTGTGATGTCCCTGTGG	AGPECVRLCGRGLSVMSLW	10-19	9.2 / 27.2 / 44.2 / 19.4	5 - 8	A-kinase anchoring protein 17A	NONE	n/a
Ahnak	Chr19	GGCCCAAGTGTGGATGTGGAAGTACCTGATGTTGATCTGGAATGTCCTGATGCAAAGTTGAAAGGCCCCAAGTTCAAGATGCCTGACATGCACTTCAAGGCTCCTAAGATCTCCATGCCTGATGTGGACTTGCATCTGAAAGGCCCCAAAGTCAAGGGGGACATGGATGTGACAGTGCCCAAGATAGAAGGTGAGATGAAAGTGCCAGATGTGGATATCAAAGGCCCTAAAGTGGACATCAATGCCCCAGATGTGGATGTGCGTGGCCCAGACTGGCACCTGAAGATGCCCAAGATGAAAATGCCCAAGTTCAGCATGCCTGGCTTCAAAGCAGAGGGCCCAGAAGTGGATGTGAACTTGCCCAAGGCTGACATTGATGTCTCA	GPSVDVEVPDVDLECPDAKLKGPKFKMPDMHFKAPKISMPDVDLHLKGPKVKGDMDVTVPKIEGEMKVPDVDIKGPKVDINAPDVDVRGPDWHLKMPKMKMPKFSMPGFKAEGPEVDVNLPKADIDVS	74-128	31.4 / 21.5 / 26.8 / 20.3	34-36	AHNAK nucleoprotein	Ahnak depletion accelerates liver regeneration by modulating the TGF-beta/Smad signaling pathway. Ahnak deficiency attenuates high-fat diet-induced fatty liver in mice through FGF21 induction. Proprotein convertase subtilisin/kexin Type 9 is required for Ahnak-mediated metastasis of melanoma into lung epithelial cells. Ahnak scaffolds p11/Anxa2 complex and L-type voltage-gated calcium channel and…	35880432
Ahnak2	Chr12	GGCGCCAAGGGCGAGGTGAGCGCCCCCGACCTGGAGGTGTCCCTGCCCGGCGTGGAGGTGGACATCCAGGCGCCCGGTGCCAAGCTGGAGGGGGAGCTGGCCCTGGCCGACAAGGACGTGGCGGCCAAAGACAGCAAGTTCAAGATGCCCAAGTTCAAGATGCCCTCCTTCGGCGTGTCCGCGCCTGGCAAGCCCAGCCTGGAGGCCTCTCTGGAGGTGGGTGCGCCCAAGGTGGAGGCAGACGTGGTCCCGCCCCAAGTGCAGGGCGACCTGAAGACCCCTGACCTGAGCGTTCAGCTGCCGTCCGCCGACCTGGAGCTCAAGGCCGGCCAGGTGGGCGTGAAGCTGCCCGAGGGACAGCTGCCCGAGGCAGAGCTGCCCGCCGCCCAGGCTGCTGCT…	DKLEGELTLADKDVAAKDSKFKMPKFKMPSFGVSAPGKPSLEASLEVGAPKVEADMAPPQVQGDLKTPDLSVQLPSADLELKAGQVGVKLPEGQLPEAELPAAQAAVA-GAGLKGNLPKVQMPSLKMPKVDLKGPHVDLKGPKVDVKGAKGEVSAPDLEVSLPGVEVDIQAPG	171-173	17.9 / 12.6 / 36.7 / 32.9	22 - 33	AHNAK nucleoprotein 2	Inhibition of AHNAK nucleoprotein 2 alleviates pulmonary fibrosis by downregulating the TGF-beta1/Smad3 signaling pathway. Results show that stress functionally associates FGF1 with AHNAK2 and both proteins with the cytoskeleton and their co-localization in the vicinity of the cell membrane. AHNAK2 seems to be an important element of the FGF1 export pathway. these results demonstrate the exclusiv…	35882062
A930007A09Rik	Chr16	TCTAAGATCAGTGTGGCCTCTAAGATCTACCCTCTGGAACGAGAAGAAAGCCAGAGCCATCTCTTGGTGATCCCTGACAGTTTATCTATGGTACCTGTGACCTCTCAGAGCCAAATCCTGCCCTCTGTATCTTCTGAAAGCTGTGTGCCTTTGGGCCCCCACTCTCAGGGGCGC	SKISVATQIYPLEREESQSHFLVIPDSLSMVPVTSQSQILPSVSSESCVPLGPHSQGR	58	21.9 / 25.9 / 21.9 / 30.3	1 - 6	RIKEN cDNA A930007A09 gene	NONE	n/a
BB014433	Chr8	CCCCCAAAGCCCAAGGCAGAGGCCCTAACTGAGGTGTCTGTA	PPKPKAEALTEVSV	14	21.9 / 16.5 / 27.6 / 34.1	2-5	expressed sequence BB014433	NONE	n/a
Fam186a	Chr15	ACTCCGACCCCTCAGCCGATCACACTAACCCCTGAGCAGACCCAGGCCCTGGGCATC TCTCTCATTCCCAAACAACAAGAGATCAGTCTTAGTCCAGAGCAGGCCCAAGCAATGGGGCTCACTCTCACCCCTCAGCAGGCCCAGGTACAAAAGATATATCTCACTCCTCAGCAGGCCCAGGCTCTGGGAATTACTGTCAGCCCTGAGCAGGCCAAGGCAAAGGGGATCAGTCTGACCCCTGAGGAGGCCCACTCCCTAGGGATAATTCTCACAGTTGAGCAGGCCAAGGCACAGAGGATTAATTTGACCCCTCAACAAGCTCAGGACCTGGGGCTCACTCTCACCCCTGAGCAGGCCCAGGATCTGGGGATT	TPTPQPITLTPEQAQALGI SLIPKQQEISFSPLQAQAMGLTLTPQQAQVQKIYLTPQQAQALGITVSPEQAKAKGISLTPEEAHSLGIILTVEQAKAQRINLTPQQAQDLGLTLTPEQAQDLGI	19-43 102-105	23.6 / 16.3 / 22.3 / 37.8	14-27 3-7	family with sequence similarity 186, member A	NONE	n/a
Flg	Chr3	GGCCAGCACGGCTCCGGATACTACTATGAGCAAGAACACAGCGAGGAGGAGTCCGATTCCCAGCACCAGCACGGCCACCAGCACGAACAGCAACGCGGGCACCAGCACCAGCACCAGCATGAGCACGAACAGCCCGAGTCCGGCCACAGGCAGCAGCAGTCCAGTGGGAGAGGACACCAGGGAGCCCACCAGGAACAGGGAAGGGACAGCGCCAGGTCCCGGGGCTCTAACCAAGGGCACAGCTCCTCTCGCCACCAGGCCGACTCTCCCAGGGTCAGCGCAAGATCAAGCTCAGGAGGAAGAGGACAGTCCCCCGACGCCTCTGGCCGCAGCTCAAACAGGAGGGACAGACCCCGGCAGCCCAGCCCCAGCCAGTCCAGTGACAGCCAAGTCCATTCT…	GQHGSGYYYEQEHSEEESDSQHQHGHQHEQQRGHQHQHQHEHEQPESGHRQQQSSGRGHQGAHQEQGRDSARSRGSNQGHSSSRHQADSPRVSARSSSGGRGQSPDASGRSSNRRDRPRQPSPSQSSDSQVHSGVQVEGRRGQSSSANRRAGSSSGSGVQGASAGGLAADASRRSGARQGQASAQGRAGSQGQAQGRVGSSADRQGRRGVSESQASDSEGHSDFSEGQAVGAHRQSGAGQRHEQRSSR	246-259	23.3 / 10.1 / 33.1 / 33.6	10 - 26	filaggrin	FLG Deficiency in Mice Alters the Early-Life CD4[+] T-Cell Response to Skin Commensal Bacteria. IL-20 subfamily cytokines impair the oesophageal epithelial barrier by diminishing filaggrin in eosinophilic oesophagitis. Low Threshold for Cutaneous Allergen Sensitization but No Spontaneous Dermatitis or Atopy in FLG-Deficient Mice. Filaggrin Expression and Processing Deficiencies Impair Corneocyte …	36496196
Flg2	Chr3	CCTCAAGGGCCCTCTCAGGACAGCAGTAGACAGCCTCAGGCCGGCCAGGGACAGCCCTCACAGTCTGGCTCTGGCAGATCTCCAAGGAGATCACCAGTCCACCCTGAGTCCAGTGAGGGTGAGGAACACTCAGTAGTACCACAGAGACATTCTGGATCCGGTCACGGTCAGGGTCAGGGTCAGGGTCAGGCAGGACATCAACAGAGAGAGTCTGTGCATGGCCAATGGGGCAGA	PQGPSQDSSRQPQAGQGQPSQSGSGRSPRRSPVHPESSEGEEHSVVPQRHSGSGHGQGQGQGQAGHQQRESVHGQWGR	73-82	25.3 / 15.1 / 30.2 / 29.4	33 - 73	filaggrin family member 2	In metabolically (essential fatty acid-deficient diet) induced skin barrier dysfunction, filaggrin-2 expression was significantly reduced, whereas filaggrin expression was up-regulated.	22417302
Hrnr	Chr3	TCAGGTAGAAGTCAGCATCAATCTGGCTCCAGGCATGGATCTGGCTCAGGACAGTTTCCCATCTCTGGACAGCAGGGCTCTCATCACGGTCATTCTTCCAGTTCTGGCACACATAACTCAGGGTCAAGCCAGTCTTCTTCCACCCAGTGGAGTCACGGTTCTGGTTCAGAACAGTCTTCTGGTTTGGGTCATTATGGTTCCACATCAGGACAAACTGCTAGCTCCACTAGACAGGGTTCTGGACAAGGTCAGGCCTCTGGGTCAGGACGATGTGGCGCCTCATCAGGACAGACTTCAGGCTGTGGGTCAGGTCAGTCCACTCGCTATGGTGAACAAGGTTCAGGATCACGTAACTCATCTACCCAAAGCAGAGGCAGGTCTACCTCAAGGGAGTCTTCT…	SGRSQHQSGSRHGSGSGQFPISGQQGSHHGHSSSSGTHNSGSSQSSSTQWSHGSGSEQSSGLGHYGSTSGQTASSTRQGSGQGQASGSGRCGASSGQTSGCGSGQSTRYGEQGSGSRNSSTQSRGRSTSRESSTSQRYGSGSGGSSGFSQGGSGQGRSSRGGQQGSFSGQT	171-177	22.8 / 25.1 / 27.2 / 24.9	14 - 25	hornerin	our FlgHrnr(-/-) mouse model nicely reflects the epicutaneous sensitization susceptibilities and inflammatory reactions to environmental insults in humans with impaired skin barrier functions. These results indicate that hornerin is highly expressed in pancreatic tumor endothelium and alters tumor vessel parameters through a VEGF-independent mechanism. Murine-specific hornerin knockdown in PDAC x…	30828807
Rptn	Chr3	AAAGGCAGGCAAGACCAGAGTCCTCACCGGGGTCAG TTTCATTATGGTCAGACAGGTGGACACAGCCTAAGTTCTCACCAGGGCCAGACAGACAGTCAAGGCCAGAATTCAAACTGGCATCGGACAGACAGTCAAGGCCAGAGT CAAGGTCAGAAAGGCAGGCAAGACCTGAGTCCTCAC	KGRQDQSPHRGQ FHYGQTGGHSLSSHQGQTDSQGQNSNWHRTDSQGQS QGQKGRQDLSPH	12 36 12	35.5 / 9.7 / 28.6 / 26.2 31.4 / 17.9 / 26.9 / 23.8 32.3 / 10.9 / 29.7 / 27.1	11 - 14 4 - 5 7 - 10	repetin	Predicted to enable calcium ion binding activity and transition metal ion binding activity. Located in cornified envelope. Is expressed in limb digit and skin.	n/a
Ivl	Chr3	GAGTCACCTGAACCAGAACTGCCTCTGGGAAAGCAGCAGCAGCAG	ESPEPELPLGKQQQQ	13 - 15	34.8 / 9.7 / 28.2 / 27.3	2 - 13	involucrin	Involucrin Modulates Vitamin D Receptor Activity in the Epidermis. we defined a molecular mechanism for IL-4 downregulation of involucrin in keratinocytes, which may play an important role in the pathogenesis of AD. The Inv-Cldn6-CDelta206 transgenic mice displayed a developmental delay in epidermal permeability barrier formation, as shown by the expression of keratins and Cldns, and by X-Gal pen…	36642403
Kprp	Chr3	CCCCGTCCGCGTCCTCGTCCACAGCCATGCCCAAGTCCAGAA	PRPRPRPQPCPSPE	14-18	22.2 / 17.7 / 16.6 / 43.5	4 - 6	keratinocyte expressed, proline-rich	Heterozygous knockout (Kprp+/-) mice exhibited reduced KPRP expression to level like that of human atopic dermatitis (AD) lesional skin. Kprp+/- mice showed abnormal desmosome structure and detachment of lower layers of the stratum corneum. Percutaneous inflammation by topical application of croton oil or oxazolone was enhanced, and epicutaneous immunization with ovalbumin induced a high level of…	30905808
Lce1j	Chr3	region1:					late cornified envelope 1J	NONE
Lce1i	Chr3	CCTCCCAAGTGT / GCCCCAGCCAAGTGC	PPKC / APAKC	4 - 5	24.4 / 15.0 / 15.4 / 45.1	3 - 8	late cornified envelope 1I	NONE
Lce1h	Chr3	region2:					late cornified envelope 1H	NONE
Lce1g	Chr3	TGCTGTGGCAGCAGCGGTGGCAGCAGCGGTGGCAGCAGCGGTGGCAGCAGT	CCGSSGGSSGGSSGGSS	6 - 27	13.8 / 20.7 / 46.7 / 18.8	5 - 10	late cornified envelope 1G	NONE
Lce1e	Chr3						late cornified envelope 1E	NONE	n/a
Lce1b	Chr3						late cornified envelope 1B	NONE
Lce1d	Chr3						late cornified envelope 1D	NONE
Lce1f	Chr3						late cornified envelope 1F	NONE
Lce1m	Chr3						late cornified envelope 1M	NONE
Gm4553	Chr7						predicted gene 4553	NONE
Gm4559	Chr7						keratin associated protein 5-20	NONE
Gm36176	Chr7						keratin associated protein 10-35	NONE
Gm40460	Chr7	Region1					keratin associated protein 5-24	NONE
Gm45337	Chr7	GGTGGCTGCAAGGGAGGCTGTGGCTCCTGT	GGCKGGCGSC	6 - 10	11.3 / 22.6 / 47.6 / 18.6	5 - 30	keratin associated protein 5-25	NONE
Gm45618	Chr7	Region2					keratin associated protein 5-26	NONE
Gm46022	Chr7	AAGCCTGTGTGCTGCTGT	KPVCCC	6	11.5 / 33.5 / 32.7 / 22.2	1 - 4	predicted gene, 46022	NONE	n/a
Krtap5-1	Chr7	Region3					keratin associated protein 5-1	NONE
Krtap5-2	Chr7	CAGTCCAGCTGCTGCAAGCCCTGCTGCTGT	QSSCCKPCCC	9 - 10	13.1 / 26.2 / 26.1 / 34.7	6 - 13	keratin associated protein 5-2	NONE
Krtap5-3	Chr7						keratin associated protein 5-3	NONE
Gm29735	Chr7						keratin associated protein 5-22	NONE
Gm7579	Chr7						keratin associated protein 5-21	NONE
Gm39115	Chr7						keratin associated protein 5-23	NONE
Gm19402	Chr10						keratin associated protein 10-33	NONE
Gm9508	Chr10						keratin associated protein 10-28	NONE
Gm3233	Chr10						keratin associated protein 10-21	NONE
Gm3250	Chr10
Gm9639	Chr10
Gm3238	Chr10						keratin associated protein 10-22	NONE
Gm3285	Chr10						keratin associated protein 10-24	NONE
Krtap10-4	Chr10						keratin associated protein 10-4	NONE
Krtap10-20	Chr10						keratin associated protein 10-20	NONE	n/a
Krtap10-10	Chr10						keratin associated protein 10-10	NONE
Gm10318	Chr10	AGCTGCTGCCAGCCA	SCCQS	5	14.8 / 17.8 / 26.5 / 40.9	3 - 10	keratin associated protein 10-31	NONE
Gm36176	Chr10						keratin associated protein 10-35	NONE
Gm19668	Chr10						keratin associated protein 10-34	NONE
Gm7137	Chr10						keratin associated protein 10-25	NONE
Gm7138	Chr10						keratin associated protein 10-26	NONE
Gm7579	Chr10						keratin associated protein 5-21	NONE
Gm9507	Chr10						keratin associated protein 10-27	NONE
Gm2696	Chr10
Gm9736	Chr10						keratin associated protein 10-30	NONE
Gm29802	Chr10						keratin associated protein	NONE
Gm10100	Chr10						keratin associated protein 12-20	NONE
Gm10024	Chr10	TGCCAGTCATCCTGCTGTGTGTCTAGTTCC	CQSSCCVSSS	10	10.4 / 26.4 / 22.9 / 40.2	2 - 4	keratin associated protein 12-22	NONE	n/a
Gm10142	Chr10						keratin associated protein 12-21	NONE
Krtap12-1	Chr10						keratin associated protein 12-1	NONE
Krt9	Chr11	AGCTATGGAGGAGGAAGTGGGGGC	SYGGGSGG	8 - 9	26.8 / 13.2 / 50.8 / 9.1	26 - 30	keratin 9	Our data demonstrate that complete ablation of K9 is not tolerable in vivo and that K9 is required for terminal differentiation and maintaining the mechanical integrity of palmoplantar epidermis.Title: Keratin 9 is required for the structural integrity and terminal differentiation of the palmoplantar epidermis.	23962810
Gm11559	Chr11						keratin associated protein 9-20	NONE
Gm11568	Chr11						keratin associated protein 9-21	NONE
Gm11567	Chr11	TGCTGCCAGCCCAGC	CCQPS	5	13.3 / 22.2 / 26.9 / 37.6	5 - 10	keratin associated protein 9-22	NONE	n/a
Krtap9-1	Chr11						keratin associated protein 9-1	NONE
Krtap9-5	Chr11						keratin associated protein 9-5	NONE
Krtap2-4	Chr11	CAGCCCTGCTGCTGC	QPCCC	5	6.7 / 20.0 / 26.7 / 46.7	1 - 3	keratin associated protein 2-4	NONE	n/a
Gm11562	Chr11						keratin associated protein 2-20	NONE
Gm11596	Chr11						keratin associated protein 4-23	NONE
Krtap1-3	Chr11						keratin associated protein 1-3	NONE
Krtap1-4	Chr11						keratin associated protein 1-4	NONE
2300003K06Rik	Chr11						keratin associated protein 4-27	NONE
Gm11554	Chr11						keratin associated protein 4-20	NONE
Gm11569	Chr11						keratin associated protein 4-21	NONE
Gm11596	Chr11						keratin associated protein 4-23	NONE
Gm11595(Krtap4-22)	Chr11						keratin associated protein 4-22	NONE
Gm11563	Chr11						keratin associated protein 4-25	NONE
Gm11555(Krtap4)	Chr11	TGCTGCCGCCCCAGC	CCRPS	4-6	11.1 / 24.0 / 26.4 / 38.5	21-53	keratin associated protein 4-24	NONE	n/a
Krtap4-1	Chr11						keratin associated protein 4-1	NONE
Krtap4-2	Chr11						keratin associated protein 4-2	NONE
Krtap4-6	Chr11						keratin associated protein 4-6	NONE
Krtap4-7	Chr11						keratin associated protein 4-7	NONE
Krtap4-8	Chr11						keratin associated protein 4-8	NONE
Krtap4-9	Chr11						keratin associated protein 4-9	NONE
Krtap4-13	Chr11						keratin associated protein 4-13	NONE
Krtap4-16	Chr11						keratin associated protein 4-16	NONE
Krt2	Chr15	TACAGCTCTGGAGGAGGCTCCAGGGGAGGATCTGGAGGAGGA	YSSGGGSRGGSGGG	13 - 15	21.3 / 16.1 / 46.3 / 16.2	3 - 4	keratin 2	This study demonstrates that the loss of the main cytoskeletal components of plantar epidermis, i.e. K2 and K10, can be only partly compensated by the upregulation of other keratins. Loss of keratin K2 expression causes aberrant aggregation of K10, hyperkeratosis, and inflammation. increased CK2/SIRT1 expression by cilostazol can be a therapeutic strategy to suppress the tau-related neurodegenera…	24751727
Krt77	Chr15	GGCGGC	GG	2	0 / 0 / 66.7 / 33.3	2 - 5	keratin 77	Keratin 5 basal cells are temporally regulated developmental and tissue repair progenitors in bladder urothelium.Title: Keratin 5 basal cells are temporally regulated developmental and tissue repair progenitors in bladder urothelium. Inhibition of Notch activity promotes pancreatic cytokeratin 5-positive cell differentiation to beta cells and improves glucose homeostasis following acute pancreati…	38634130
Krt6a	Chr15						keratin 6A	These findings reveal that K6a/K6b modulate keratinocyte migration by regulating cell-matrix and cell-cell adhesion and highlight a role for keratins in collective cell migration. mK6a and mK75 thus exhibit temporally distinct, and spatially opposed, expression patterns in the companion layer (Cl) during postnatal anagen. Although K6a was not essential for mammary gland development, loss of both …	30389720
Krt6b	Chr15	GGGGGCAGCTGTGGCATTGGAGGA	GGSCGIGG	8 - 9	14.0 / 25.3 / 46.6 / 14.1	5 - 6	keratin 6B	These findings reveal that K6a/K6b modulate keratinocyte migration by regulating cell-matrix and cell-cell adhesion and highlight a role for keratins in collective cell migration. Although K6a was not essential for mammary gland development, loss of both K6a and K6b resulted in an increase in PR-positive mammary epithelial cells and decreased proliferation after exposure to steroid hormones	30389720
Krt78	Chr15	CCTGGAAGAGGATCTGGAGGCCAGGTGACCATT	PGRGSGGQVTI	11	25.7 / 16.6 / 39.1 / 18.5	44 - 55	keratin 78	K78 is strongly expressed in the basal and parabasal cell layers with decreasing intensity in the lower suprabasal cells of keratinising and non-keratinising squamous epithelia and keratinocyte cultures.	26340985
Krtap6-2	Chr16	GGCTATGGCTGTGGATACGGCTCT	GYGCGYGS	8	10.6 / 32.9 / 37.8 / 18.8	10 - 15	keratin associated protein 6-2	K6alpha, K6beta, and K17 have roles in normal development of the nail bed epitheliumTitle: Overcoming functional redundancy to elicit pachyonychia congenita-like nail lesions in transgenic mice.	15385554
Krtap16-3	Chr16						keratin associated protein 16-3	Krtap16 is a hair keratin-associated protein gene complex regulated by Hoxc13; localized to chromosome 16	15385554
Krtap19-1	Chr16						keratin associated protein 19-1	Krtap16 is a hair keratin-associated protein gene complex regulated by Hoxc13; localized to chromosome 16	15385554
Krtap19-2	Chr16						keratin associated protein 19-3	Krtap16 is a hair keratin-associated protein gene complex regulated by Hoxc13; localized to chromosome 16	15385554
Krtap19-3	Chr16	GGCTAC	GY	2 - 3	15.3 / 30.0 / 37.9 / 16.9	17 - 48	keratin associated protein 19-3	Krtap16 is a hair keratin-associated protein gene complex regulated by Hoxc13; localized to chromosome 16	15385554
Krtap19-4	Chr16						keratin associated protein 19-4	Krtap16 is a hair keratin-associated protein gene complex regulated by Hoxc13; localized to chromosome 16	15385554
Krtap19-5	Chr16						keratin associated protein 19-5	Krtap16 is a hair keratin-associated protein gene complex regulated by Hoxc13; localized to chromosome 16	n/a
Gm41515	Chr16						keratin associated protein 19-7	Krtap16 is a hair keratin-associated protein gene complex regulated by Hoxc13; localized to chromosome 16	n/a
Krtap20-1	Chr16						keratin-associated protein 20-1
Gm38490	Chr16						keratin-associated protein 20-2-like
Gm33726	Chr16						keratin-associated protein 20-2-like
Gm33798	Chr16						keratin-associated protein 20-2-like
Gm33888	Chr16						keratin-associated protein 20-2-like
Gm6538	Chr16						keratin-associated protein 20-23
Gm10061	Chr16						keratin-associated protein 20-20
Gm9789	Chr16						keratin-associated protein 20-21
Gm7735	Chr16						keratin-associated protein 20-22
1110057P08Rik	Chr16						keratin-associated protein 20-24
Gm34396	Chr16						keratin-associated protein 20-2-like
Krtap20-2	Chr16						keratin-associated protein 20-2
Gm34566	Chr16	ggccta	GL	2 - 3	10.5 / 30.5 / 40.3 / 18.7	8 - 25	keratin-associated protein 20-2-like		n/a
Gm34733	Chr16						keratin-associated protein 20-2-like
Gm34826	Chr16						keratin-associated protein 20-2-like
Gm52258	Chr16						keratin-associated protein 20-2-like
Gm35004	Chr16						keratin-associated protein 20-2-like
Gm35091	Chr16						keratin-associated protein 20-2-like
Gm35174	Chr16						keratin-associated protein 20-2-like
Gm52260	Chr16						keratin-associated protein 20-2-like
Gm52233	Chr16						keratin-associated protein 20-2-like
Gm35342	Chr16						keratin-associated protein 20-2-like
Gm35427	Chr16						keratin-associated protein 20-2-like
Gm52246	Chr16						keratin-associated protein 20-2-like
Gm33084	Chr16						keratin-associated protein 20-2-like
Krtap21-1	Chr16	GGCTATGGCTGTGGATACGGCTCT	GYGCGYGS	8	14.7 / 30.0 / 37.2 / 18.1	9 - 12	keratin-associated protein 21-1		n/a
Krtap28-13	Chr1	GGCAGCTGT	GSC	2 - 4	1.2 / 27.7 / 52.3 / 18.8	28-32	keratin associated protein 28-13	NONE	n/a
2310057N15rik	Chr16	GAGAGCTGCATTGAGCCCATCCGCTGCCAG	ESCIEPIRCQ	10	20.5 / 17.0 / 27.8 / 34.7	2 - 7	keratin associated protein 13-1	NONE	n/a
Gm5965	Chr16	GAGAGCTGCATTGAGCCCATCCGCTGCCAG	ESCIEPIRCQ	10	19.2 / 18.7 / 28.5 / 33.7	2 - 5	keratin associated protein 13-23	NONE	n/a
Muc20	Chr16	CCTGCACTATCATCTCTGGCTACTTCC CCTGCACCATCATTCCTGGATACCCAGACCACTTCC	PAPSSLTTS PAPSFLDTQTTS	9 12	22.7 / 25.6 / 7.9 / 43.9	4-6 2-3	mucin 20	Results suggest that MUC20 is a novel regulator of the Met signaling cascade which has a role in suppression of the Grb2-Ras pathway.	15314156
Muc19	Chr15	TCCTCTGCTCCTGCCAGCTCCACATCTGGGAGAGCTGCCACCACCACCAGCACCTCCGCCGCCACGACCACCACCACCACCACCGCCACCACAGTGGGTTCTGCTGGGTCCTCTGCTCCCACTGCCTCGTCCACAGCTGCTGGGAGTGGCCTGAGGGAAGCCGCTAATGCAACCTCAGCACCTGCCTCCACATCTGGACAGCCTGGCGCCTCAACGGGATCTTCTGGGACCTCGTCCAGTGTGTCATCTACTGCTGCCGCCACCACAGCAGGCACCACCACAGCAGCCTCTAATGAGACCTCAGCTCCTGCCTCCACAGCTGGGCCTACCAGCTCTGCCACCACGGCAGCCCCTGCTTCAAGCTCAGCTTCTTCGGCCACCACACCGGCTGAAACAGCT…	SSAPASSTSGRAATTTSTATTTTTTTTTATTVGSAGSSAPTASSTAAGSGLREAANATSAPASTSGQPGASTGSSGTSSSVSSTAAATTAGTTTAASNETSAPASTAGPTSSATTAAPASSSASSATTPAETAGSTTGPAVSTTSAGSTSARAATTSPGGSSG	119-164	19.9 / 17.0 / 22.3 / 40.9	5-102	mucin 19	Muc19 assists in bacterial clearance through formation of heterotypic complexes with salivary constituents that bind S. mutans, thus representing a novel innate immune function for salivary gel-forming mucins. The sld mutation disrupts apomucin transcriptional regulation and/or decreases apomucin mRNA stability in NFS/N-sld mice. The mutation in intron 53 thus enhances aberrant splicing leading t…	25512380
Muc13	Chr16	AGCCCGGACCAACTCAGCCTTCTGGTGGCTCCAGTCCTCCCAACCTGGCACAGACTCAACCTTCTGGTAGTTCATCTC CTACTACAACATCGTCTTCTGGTGGCACCAGTCCTCCCACCACAGTACAGAATCAATCTCCAGGTAGTTCATCTCAGGCCT	SPDQLSLLVAPVLPTWHRLNLLVVHL LLQHRLLVAPVLPPQYRINLQVVHLRP	26 27	21.4 / 24.3 / 19.2 / 35.0	1- 7 6- 7	mucin 13, epithelial transmembrane	Stress-induced mucin 13 reductions drive intestinal microbiome shifts and despair behaviors. MUC13 Cell Surface Mucin Limits Salmonella Typhimurium Infection by Protecting the Mucosal Epithelial Barrier. IL-22-Activated MUC13 Impacts on Colonic Barrier Function through JAK1/STAT3, SNAI1/ZEB1 and ROCK2/MAPK Signaling. High MUC13 expression is associated with colitis-associated colorectal tumors. t…	38579936
Mucl1	Chr15	CCAGCCACCACAGCTCCAGTGAACTCCGCCAGCTCTCCAGTAGCCCATGGTGACACCTCTTCC	PATSLSKDSNSSPVVHSGTSS	20-27	21.1 / 18.3 / 18.2 / 42.4	8-10	mucin-like 1	NONE	n/a
Muc1	Chr3	CCGGCCACCACAGCTCCAGTGGATTCCACCAGCTCTCCAGTAGTCCACGGTGGTACCTCGTCC	PATTAPVDSTSSPVVHGGTSS	20-27	23.5 / 18.0 / 17.5 / 41.0	9-11	mucin 1, transmembrane	MUC1 induces the accumulation of Foxp3[+] Treg cells in the tumor microenvironment to promote the growth and metastasis of cholangiocarcinoma through the EGFR/PI3K/Akt signaling pathway. Influence of glycoprotein MUC1 on trafficking of the Ca[2+]-selective ion channels, TRPV5 and TRPV6, and on in vivo calcium homeostasis. A Novel Adult Murine Model of Typical Enteroaggregative Escherichia coli In…	37018979
Muc16	Chr9	CATTATGTGGGACAACCAACTTCAGTCATGTCTACTCTCCCATTCTCTCCAGGCAGAACAGAAAGTATTCCATCAGTTTTCCCTAGCTCTGGCACAGAAAGCCATTCAGTGACTTCTACTCAGGATACTTCTATTGATCAAGCAGTATCAATAACCCCATGGTCTACCCTCACTGGAAGAGGACACACTCTAGGAACTGAATCTCCATTAATCTCAACCAGTGCTCCAGAGACAATAACTTCAATAACTAAGAATGGAACTTCTTCTGATACACAGACCATAACATCATTCATCACCCAGGCTGGAGAACAGCCCAGTTTATCTGTGTCTACTCAGGGTGTCTCTCCTGGGATAACACAAGTGTCACCATCACAATTCACTGACTTCAGCACAAAAAGC…	HYVGQPTSVMSTLPFSPGRTESIPSVLPSSGTESHSVTSTQDTSIDQAVSTTPWSTLTGRGHTLRTESPLISTSAPETITSITKNGTSSETQTITSFITQAGGQPSLSVSTQSISPGITQVSPSQFTDFSTKSYAMTSTFPASPSQIETKAPWNTNSKMEASSGPLSTTISSGVSEMRTAPTVASSETHTKVALVT	196-239	30.6 / 26.1 / 16.8 / 26.5	1-7	mucin 16	Muc16 depletion diminishes KRAS-induced tumorigenesis and metastasis by altering tumor microenvironment factors in pancreatic ductal adenocarcinoma. Authors confirm that MUC16 inhibits cytolysis by human NK cells as well as the formation of NK-tumor conjugates. Mice implanted with MUC16-knockdown OVCAR-3 show >2-fold increase in survival compared to controls. Murine NK cells and macrophages are m…	36271032
Muc17	chr5	ACCACCACTGCTGATGTC	TTTACA	5-11	32.0 / 18.8 / 14.4 / 34.8	528-680	mucin 17, cell surface associated	Muc17 (= Muc3) showed stable expression over time at the plasma membrane on villi tips, in crypts and at crypt openings. (In humans: Muc3 = Muc17) Butyrate enemas upregulate Muc3 gene expression but decrease adherent mucus thickness in mice colon. the expression of mucins 1 to 4 and trefoil factor 3 was down-regulated in the ileum and colon of conventional and reconventionalized mice compared wit…	29636525
Muc2	Chr7	CCAACCATCTCAACAACCACATCAACCATCTCTCCTACCACTCCATCAACCACTTCACCAACCACCCCATCAACCACCTCACCAACCACCCCTTCAACCACCTCA CCAACACCTACAGGAACAGAGACCTCCACTCCTACATCTACCACTACCCAGACACCAAGTCCAACCCCTACAACCACAGTGACTCCAACCCCATCACCAACCACCACAGAGACCTCAACATCTACTACCACACAGACCACAACC	PTISTTSSTISPTTPSTTSPTTPSTTSPTTPSTTS PTPTGTETSTPTSTTTQTPSPTPTTTVTPTPSPTTTETSTSTTTQTTT	16-62 30-60	34.1 / 14.6 / 2.4 / 48.9	31-36 6-10	mucin 2	REGgamma Mitigates Radiation-Induced Enteritis by Preserving Mucin Secretion and Sustaining Microbiome Homeostasis. Muc2-dependent microbial colonization of the jejunal mucus layer is diet sensitive and confers local resistance to enteric pathogen infection. IgGFc-binding protein and MUC2 mucin produced by colonic goblet-like cells spatially interact non-covalently and regulate wound healing. Rol…	38423356
Muc21	Chr17	GGATCTACACCTACCCCGACCACCCCTGCATCCAGCACTGCCTCA	GSTPTPTTPASSTAS	12-15	22.4 / 17.3 / 14.5 / 45.8	47-102	mucin 21	Mucin 21/epiglycanin modulates cell adhesion	20388707
Muc4	Chr16	TCATCCCAGAATACGTCAACAGTGTCAACACCCATCACCTCTACTCACAAATTGTCAACCCTTTCTCAGAGCCAACACACTGGAAGCAAGGGGACCAGCAGCAATCCTCAAACTACCACCACCACAGAGGTGACCACATCAACTCCTTCAGCCACCACCCATGACCAAATTCAGACAGAGACAAGTTCCCAAAACACAATCTCTCCTGGTGAGACAACCACCTCATATGCTCCCATCATGAGCAGCTCAGCTCCAAGTACAACACATATGTTATCCACAACATCCTCCACTCAAAGTACCTCAGTAGACACAAGACACACTACAACATTAACGAATCAAGGATCTACACCTGCCACCACACAGGTCTCACCT	SSQNTISPGETTTLYAPIMSSSAPSTTHMLSTTSSTQSTSVDTRHTTTLTNQGSTPATTQVSPSSQNMSTVSAPITSTQILSTFPQSQHTGSKGTSTKPQTTTNAEVTTSIPSATSRDEIQTET	123-126	34.0 / 18.5 / 13.7 / 33.9	14-27	mucin 4	Roles unveiled for membrane-associated mucins at the ocular surface using a Muc4 knockout mouse model. Muc4 loss mitigates epidermal growth factor receptor activity essential for PDAC tumorigenesis. Depletion of transmembrane mucin 4 (Muc4) alters intestinal homeostasis in a genetically engineered mouse model of colorectal cancer. Observations suggest that Muc4 may facilitate metastasis by promot…	37604830
Muc5ac	Chr7	GGAAAGACCAGCACCATCTCTACACCCCAAACCAGCTCACCCAATACA	GKTSTISTPQTSSPNT	16	38.1 / 9.1 / 11.1 / 41.7	17-53	mucin 5, subtypes A and C, tracheobronchial/gastric	Protective role of overexpressed MUC5AC against fibrosis in MHV-68-induced combined pulmonary fibrosis and emphysema mouse model. House dust mite-induced endoplasmic reticulum stress mediates MUC5AC hypersecretion via TBK1 in airway epithelium. [Dickkopf-1 inhibits the secretion of MUC5AC induced by Mycoplasma pneumoniae P1-C in mouse lung epithelial cells]. De novo NUF2 variant in a novel inheri…	32557739
Muc5b	Chr7	CCTTCATCTAGCATTAATGGAGGAGACATCGAGACATATGAGAATATCAGGGCCAATGGAGAAAAAATCTGTGAGAAGCCTCAGGACATCAGGTGTATGGCCCAGAACCACCCAGGAGTGAATGTGGACGAGTTGGGACAGAAAGTGAAGTGTGATGTCAGCTCTGGTCTGGTGTGCTACAACAAGGACCAGGGAGGCACTTTCCAGATGTGCTACAACTACCTGATCAAGGTGCTCTGTTGTAGTGTTAGCCACTGCCAGGGATCTACCACCCCTGAAGGATCGGTCTCAACGACAGAAACTGCCACCTCCACTCCCCAGACACTGTCCTCCAAGCCTCTGCCCAACACTAGTTCATTTGAGACCTGGTCTCCCTCTGGCCCTACCACCAGTATGGAA…	PSSSINGGDIETYENIRANGEKICEKPQDIRCMAQNHPGVNVDELGQKVKCDVSSGLVCYNKDQGGTFQMCYNYLIKVLCCSVSHCQGSTTPEGSVSTTETATSTPQTLSSKPLPNTSSFETWSPSGPTTSMEASEMPTFWTLRTSVSSPPTTPLTVTSVSTQHPKSLESSGSPSVVTARSTSQGHSLPPSSPHTTNSLSATTSKASLSSMTTISTSLTTPGPSSPPHGGTTTHPVTTASTTRAVTETLSSRPHTKTTSELPTVSSASSTAGPGTQTGPTSRPSTVTQPASSPETSSTTCQPQCQWTKWIDVDY	314	26.7 / 19.8 / 20.6 / 32.9	5-7	mucin 5, subtype B, tracheobronchial	Epithelial Endoplasmic Reticulum Stress Enhances the Risk of Muc5b-associated Lung Fibrosis. De novo NUF2 variant in a novel inherited bone marrow failure syndrome including microcephaly and renal hypoplasia. Mucins MUC5AC and MUC5B Are Variably Packaged in the Same and in Separate Secretory Granules. Muc5b plays a role in the development of inflammation and fibrosis in hypersensitivity pneumonit…	36108173
Muc6	Chr7	CCTGTGGTCCACACCACCTCAGGAACAACTAGCAGTCCTCAGACTCCACGCACCACACACCCTTCAACCACTGTGGCTGTGTCTGGGACAGTACACACCACAGGTCTCCCCTCAGGAACATCCGTGCAGACCACCACCAACTTCCCAACCCATTCAGGTCCTCAGAGCTCACTGTCCACCCATCTCCCATTATTTTCAACCTTATCTGTGACACCAACCACTGAGGGACTTAACACTCAATCAACACCAATTCCAGCTACTACCAACTCACTTATGACCACTGGGGGTCTAACTGGTACT CCTCCGGTCCACACCACCTCAGGCACAACTAGCAGTCCTCAGACTCCACGCACCACACACCCTTTCTCCACTGTTGCTGTCTCCAACACAAAACATAC…	PVVHTTSGTTSSPQTPRTTHPSTTVAVSGTVHTTGLPSGTSVQTTTNFPTHSGPQSSLSTHLPLFSTLSVTPTTEGLNTQSTPIPATTNSLMTTGGLTGT PVVHTTSGTTSSPQTPRTTHPSTTVAVSGTVHTTGLPSGTSVHTTTNFPTHSGPQSSLSTHLPLFSTLSVTPTTEGLNTPTSPHSLSVASTSMPLMTVLPTTLEGTRPPHTSVPVTYTTTAATQTKSSFSTDRTSTPHLSQSSTVTPTQSTPIPATTNSLMTTGGLTGT	100-107 168-173	27.7 / 20.9 / 12.7 / 38.8	3 -5 16-18	mucin 6, gastric	Possible association of G6PC2 and MUC6 induced by low-dose-rate irradiation in mouse intestine with inflammatory bowel disease.Title: Possible association of G6PC2 and MUC6 induced by low‑dose‑rate irradiation in mouse intestine with inflammatory bowel disease. High-fat Diet Alters the Glycosylation Patterns of Duodenal Mucins in a Murine Model. Cftr-/- mice showed a higher expression of Muc6 at …	38785154
Plin4	Chr17	GCAAACATGGCCAAAGGGACAGTACAGACAGGCCTGGACACCACCAAGTCTGTGGTCATGGGCACTAAGGACACAGTGGCCACAGGACTTGCAGGGGCT	ANMAKGTVQTGLDTTKSVVMGTKDTVATGLAGA	33	27.2 / 16.6 / 31.4 / 24.8	20-40	perilipin 4	Senp7 deficiency impairs lipid droplets maturation in white adipose tissues via Plin4 deSUMOylation. Perilipin 4 Protein: an Impending Target for Amyotrophic Lateral Sclerosis. Loss of Plin4 has no effect on body weight or composition or on adipose mass or development. Triacylglycerol (TAG) content in the heart is markedly reduced. The heart of Plin4(-/-) mice displays reduced Plin5 mRNA and prot…	38677512
Ifi211	Chr1						interferon activated gene 211		33417276
Ifi204	Chr1						interferon activated gene 204		33417276
Ifi205	Chr1	GCGGGGACTTCTACAGCCCAG	AGTSTAQ	7	23.4 / 14.3 / 30.2 / 32.1	2-4	interferon activated gene 205		33417276
Mnda	Chr1						Mnda		17786933
Ifi207	Chr1	GCGGGGACTTCTACAGCCCAG CCACATGCAACTCTATCAACAACATCCAGCAATCTCCTGGCT	AGTSTAQ PHATLSTTSSNLLA	7 14	23.4 / 14.3 / 30.2 / 32.1 29.6 / 22.0 / 11.5 / 37.0	2-5 11-25	interferon activated gene 207	IFI207, a young and fast-evolving protein, controls retroviral replication via the STING pathway.	38860764
Zscan18	Chr7	CTCATGCAGCAGACAGAG GAGGAACCCAGCCAACAACAAGAGCCTAGCCAGAAGGATCAACCCAACCAACAG	LMQQTE EEPSQQQEPSQKDQPNQQ	6 18	40.2 / 6.7 / 23.6 / 29.5	6-9 5-10			n/a
Gm53916	Chr15	CTAGGTGTAGTGGGACATGTCTACAGT	LGVVGHVYS	9	22.3 / 25.2 / 37.8 / 14.7	15 - 92	PE-PGRS family protein PE_PGRS16-like		n/a
Part II, ZFP members
Gene name	Location	Typical Repeat (nt)	Typical Repeat (aa)	Length (AA)	ATGC%	Copy Number	Comments
B020011L13Rik	Chr1	GTAATAAATGTGAGAAATCTTTCTTCCAGTACTCACATCTTAAAATTCACCACAGATTACATACTGGAGACAAACCTTGCAAAT	VINVRNLSSSTHILKFTTDYILETNLAN	26-28	39.8 / 28.1 / 13.2 / 19.0	2 - 4
2210418O10Rik	Chr2
3300002I08Rik	Chr2
Gm14295	Chr2
Gm14305	Chr2
Gm14305	Chr2
Gm14308	Chr2
Gm14308	Chr2
Gm14322	Chr2
Gm14325	Chr2
Gm14326	Chr2
Gm14326	Chr2
Gm14391	Chr2
Gm14393	Chr2
Gm14399	Chr2
Gm14403	Chr2
Gm14406	Chr2
Gm14408	Chr2
Gm14409	Chr2
Gm14410	Chr2
Gm14412	Chr2
Gm14418	Chr2
Gm14419	Chr2
Gm14434	Chr2
Gm14443	Chr2
Gm14444	Chr2
Gm2004	Chr2
Gm2007	Chr2
Gm2026	Chr2
Gm4631	Chr2
Gm4724	Chr2
Gm6710	Chr2
Zfp1005	Chr2	AGGCATGAAAAAAGTCATACTGCACAGCAGCTCTCTGAGTTTATCCAATGTGATAAAGCCTTTGCATTTCAGAGTCATAACCAA	RHEKSHTAQQLSEFIQCDKAFAFQSHNQ	28	37.9 / 25.6 / 18.6 / 18.0	5 - 26
Zfp1010	Chr2
Zfp931	Chr2
Zfp937	Chr2
Zfp965	Chr2
Zfp966	Chr2
Zfp967	Chr2
Zfp968	Chr2
Zfp969	Chr2
Zfp970	Chr2
Zfp971	Chr2
Zfp973	Chr2
Gm21411	Chr4
Rex2	Chr4
Zfp268	Chr4
Zfp534	Chr4	ATTCATCAGGGAATTCATACAGAAGAGAAAATTTACAAATGTAGTGAATGTGACAAATGTTTTAAAAACAAATTCAATCTTACT	IHQGIHTEEKIYKCSECDKCFKNKFNLT	28	40.8 / 24.7 / 17.3 / 17.2	13 - 23
Zfp600	Chr4
Zfp683	Chr4
Zfp978	Chr4
Zfp979	Chr4
Zfp980	Chr4
Zfp981	Chr4
Zfp982	Chr4
Zfp984	Chr4
Zfp985	Chr4
Zfp986	Chr4
Zfp987	Chr4
Zfp988	Chr4
Zfp989	Chr4
Zfp990	Chr4
Zfp991	Chr4
Zfp992	Chr4
Gm57735	Chr5
Zfp33b	Chr5
Zfp932	Chr5	aggcatgaaagaaatcatactggagagaaaccctacgaaggtattcaatatggtgaagcctttgttcatcacagtagtctacaa	RHERNHTGEKPYEGIQYGEAFVHHSSLQ	28	39.2 / 25.2 / 17.5 / 18.1	16 - 25
Zfp951	Chr5
Zfp384	Chr6						Atypical
Gm2381	Chr7
Zfp114	Chr7
Zfp420	Chr7
Zfp936	Chr7	AGGCACAAAATCACTCCTGCTGGAGAGAAACCCTATGAATATACACAATGGGATAAAGCCTTCAAATATCACAGTCATCTTCAA	RHKITPAGEKPYEYTQWDKAFKYHSHLQ	28	39.0 / 24.3 / 17.1 / 19.7	11 - 20
Zfp974	Chr7
Zfp975	Chr7
Zfp976	Chr7
Gm39469	Chr9
Zfp872	Chr9	ATACATGAGAGGACTCACACTGGAGAGAAGCCCTACATGTGTAAGGAATGTGGCAAAGCCTTCATTTATCACACCACTTATCAA	IHERTHTGEKPYMCKECGKAFIYHTTYQ	28	29.1 / 22.8 / 25.2 / 22.9	5 - 15
Gm10778	Chr10
Gm3055	Chr10
Gm32687	Chr10
Gm4767	Chr10
Gm4924	Chr10
Zfp433	Chr10	AAACATGAGAAAAATCATACTAGAGAAAAACCCTATGAGTGTAGTCAGTGCAGTAAAGCCTTTGTAAGTCGCAGTTCTCTTCAA	KHEKNHTREKPYECSQCSKAFVSRSSLQ	28	35.2 / 26.4 / 20.8 / 17.7	16 - 17
Zfp781	Chr10
Zfp616	Chr11	TATCAGAGAATCCACCACACAGGAGACAAGCCTTACAAATGTAATGAATGTGGTAAATATTTTACCCATTCCTCAAGTCTTAAA	YQRIHHTGDKPYKCNECGKYFTHSSSLK	28	39.1 / 25.4 / 14.8 / 20.7	17 - 23
Zfp996	Chr12
Gm49328	Chr12
Gm10479	Chr12
Gm40881	Chr12
Gm32719	Chr12
Gm38704	Chr12
Gm38702	Chr12
Gm9257	Chr12
Gm5953	Chr12
Gm5784	Chr12
Gm51522	Chr12
Gm53775	Chr12
Gm40847	Chr12
Gm9241	Chr12
Gm49760	Chr12
Platr25	Chr13	AAACCATACAAATGTAATAAATGTGAAAAAGCCTTTTCACAACATAATGCCCTCAAGTATCATAGAAGAATTCATAGTGGAGAG	KPYKCNKCEKAFSQHNALKYHRRIHSGE	28-30	40.7 / 23.3 / 16.5 / 19.5	10- 13
Gm10323	Chr13
Gm53203	Chr13
Gm46427	Chr13
Gm46426	Chr13
Gm45965	Chr13
Gm46425	Chr13
Gm17353	Chr13
Gm53057	Chr13
Gm19428	Chr13
Gm20599	Chr13
Gm9595	Chr13
Gm3325	Chr13
2810408B13RIk	Chr13
Gm53216	Chr13
Rslcan18	Chr13
Zfp1000	Chr13
Zfp322a	Chr13
Zfp369	Chr13
Zfp457	Chr13
Zfp459	Chr13
Zfp640	Chr13	AGGCATGTAAGAAGTCATAGTTGGAAGAAACTCTATGAATGTAATCAATGTGGTAAAGCCTTTTCCTCTCACAGTAGTCTCAGA	RHVRSHSWKKLYECNQCGKAFSSHSSLR	28	36.6 / 26.3 / 17.2 / 19.9	11 - 24
Zfp738	Chr13
Zfp759	Chr13
Zfp808	Chr13
Zfp997	Chr13
Zfp998	Chr13
Zfp999	Chr13
Zfp957	Chr14	AAAGACTCTGCTGGAGGTCCTCGGTCCCTGTCCAGGGGGCGCCCTCGTAAAAATGTAGCCTCTAAGGGCAACAGTAAAGAGACTGTTTTAGACACAAAGCCCTCTGTACCTGCCTCATCAAAAGGTGGT	KDSAGGPRSLSRGRPRKNVASKGNSKETVLDTKPSVPASSKGG	42 - 43	26.0 / 20.1 / 26.7 / 27.2	3 - 4	Atypical
B230307C23Rik(Zfp)	Chr16	AGACATGAGAGAGTTCATACTGGAGAGAAACCTTATAAATGTGATCAATGTGGTAAAGCCTTGGCATATCATAGTACTCTCCAA	RHERVHTGEKPYKCDQCGKALAYHSTLQ	28	37.5 / 26.6 / 18.3 / 17.6	25-35
Gm38396	Chr17
Gm5165	Chr17
Gm51425	Chr17
Gm10509	Chr17
Zfp318	Chr17						Atypical
Zfp677	Chr17
Zfp820	Chr17
Zfp943	Chr17
Zfp948	Chr17
Zfp960	Chr17
Zfp97	Chr17
Prdm9	Chr17	CACCAGAGGACACACACAGGGGAGAAGCCCTATGTTTGCAGGGAGTGTGGGCGGGGCTTTACACAGAAGTCAGACCTCATCAAG	HQRTHTGEKPYVCRECGRGFTQKSDLIK	28	27.9 / 15.8 / 32.0 / 24.4	12-21
Zfp36l3	ChrX						Atypical
