# Supplementary material for: High-quality mouse reference genomes reveal the structural complexity of the murine protein-coding landscape
Source: Cell Genom. 2025 Dec 1;6(2):101074. doi: 10.1016/j.xgen.2025.101074 (PMC12903361; doi:10.1016/j.xgen.2025.101074)
Supplement: Data S2. WSB/EiJ low-quality regions from the “assembly QC” section of the STAR Methods [file mmc10.zip]

Archive with 1 entries (1 files):
- SD2.tar.xz
